# Supplementary material for: Dimethyl dl-2,3-dibenzyl-2,3-diisothio­cyanatosuccinate
Source: Acta Crystallogr Sect E Struct Rep Online. 2012 Mar 10;68(Pt 4):o1025. doi: 10.1107/S1600536812009294 (PMC3343989; doi:10.1107/S1600536812009294)
Supplement: Supplementary file 1 [file e-68-o1025-sup1.cif]

##############################################################################
#                                                                            #
# This CIF contains the data in a paper accepted for publication in          #
# Acta Crystallographica Section E. It conforms to the requirements of       #
# Notes for Authors for Acta Crystallographica Section E, and has been       #
# peer reviewed under the auspices of the IUCr Commission on Journals.       #
#                                                                            #
# Full details of the Crystallographic Information File format               #
# are given in the paper "The Crystallographic Information File (CIF):       #
# a New Standard Archive File for Crystallography" by S. R. Hall, F. H.      #
# Allen and I. D. Brown [Acta Cryst. (1991), A47, 655-685].                  #
#                                                                            #
# The current version of the core CIF dictionary is obtainable from          #
# ftp://ftp.iucr.org/pub/cif_core.dic.                                       #
#                                                                            #
# Software is freely available for graphical display of the structure(s)     #
# in this CIF. For information consult the CIF software page                 #
# http://www.iucr.org/resources/cif/software.                                #
#                                                                            #
# This file may be used for bona fide research purposes within the           #
# scientific community so long as proper attribution is given to the journal # 
# article from which it was obtained.                                        #
#                                                                            #
##############################################################################
data_global
_audit_creation_method     'form.cif (version 2.0)'
_journal_data_validation_number     ?
_journal_date_recd_electronic     2012-02-06
_journal_date_accepted     2012-03-01
_journal_name_full     'Acta Crystallographica, Section E'
_journal_year     2012
_journal_volume     68
_journal_issue      4
_journal_page_first     o1025
_journal_page_last     o1025
_journal_paper_category     QO
_journal_paper_doi     10.1107/S1600536812009294
_journal_coeditor_code     FJ2516
_publ_contact_author_name     'Justyna Kalinowska-T\/lu\'scik'
_publ_contact_author_address
;
Faculty of Chemistry, Jagiellonian University, R. Ingardena 3, 30-060
Krak\'ow,
Poland
;
_publ_contact_author_email     'kalinows@chemia.uj.edu.pl'
_publ_contact_author_fax     '48126340515'
_publ_contact_author_phone     '48126632268'
_publ_section_title
;
Dimethyl <i>DL</i>-2,3-dibenzyl-2,3-diisothiocyanatosuccinate
;
loop_
    _publ_author_name
    _publ_author_footnote
    _publ_author_address
    'Kalinowska-T\/lu\'scik, Justyna' .
;
Faculty of Chemistry, Jagiellonian University, R. Ingardena 3, 30-060
Krak\'ow,
Poland
;
    'Cie\.z, Dariusz' .
;
Faculty of Chemistry, Jagiellonian University, R. Ingardena 3, 30-060
Krak\'ow,
Poland
;
    'Peyrat, Sandrine' .
;
Faculty of Chemistry, Jagiellonian University, R. Ingardena 3, 30-060
Krak\'ow,
Poland
;
_publ_section_synopsis     .
data_I
_chemical_name_systematic
;
Dimethyl 2,3-dibenzyl-2,3-diisothiocyanatobutanedioate
;
_chemical_name_common
;
Dimethyl <i>DL</i>-2,3-dibenzyl-2,3-diisothiocyanatosuccinate
;
_chemical_formula_moiety     'C22 H20 N2 O4 S2'
_chemical_formula_sum     'C22 H20 N2 O4 S2'
_chemical_formula_structural     ?
_chemical_formula_analytical     ?
_chemical_formula_iupac     'C22 H20 N2 O4 S2'
_chemical_formula_weight     440.52
_chemical_melting_point     405.0(10)
_symmetry_cell_setting     monoclinic
_symmetry_space_group_name_H-M     'P 21/c'
_symmetry_space_group_name_Hall     '-P 2ybc'
loop_
    _symmetry_equiv_pos_as_xyz
    'x, y, z'
    '-x, y+1/2, -z+1/2'
    '-x, -y, -z'
    'x, -y-1/2, z-1/2'
_cell_length_a     9.16580(10)
_cell_length_b     19.3999(4)
_cell_length_c     12.2762(2)
_cell_angle_alpha     90
_cell_angle_beta     97.8910(10)
_cell_angle_gamma     90
_cell_volume     2162.23(6)
_cell_formula_units_Z     4
_cell_measurement_reflns_used     8876
_cell_measurement_theta_min     0.998
_cell_measurement_theta_max     27.485
_cell_measurement_temperature     100(2)
_exptl_crystal_description     block
_exptl_crystal_colour     'colourless'
_exptl_crystal_size_max     0.28
_exptl_crystal_size_mid     0.18
_exptl_crystal_size_min     0.18
_exptl_crystal_size_rad     ?
_exptl_crystal_density_diffrn     1.353
_exptl_crystal_density_meas     ?
_exptl_crystal_density_method     'not measured'
_exptl_crystal_F_000     920
_exptl_absorpt_coefficient_mu     0.277
_exptl_absorpt_correction_type     multi-scan
_exptl_absorpt_process_details
;
(DENZO-SMN; Otwinowski & Minor, 1997)
;
_exptl_absorpt_correction_T_min     0.9264
_exptl_absorpt_correction_T_max     0.9518
_exptl_special_details     ?
_diffrn_ambient_temperature     100(2)
_diffrn_radiation_type     MoK\a
_diffrn_radiation_wavelength     0.7107
_diffrn_radiation_source     'fine-focus sealed tube'
_diffrn_radiation_monochromator     graphite
_diffrn_measurement_device_type     'Nonius KappaCCD'
_diffrn_measurement_method     CCD
_diffrn_detector_area_resol_mean     9
_diffrn_reflns_number     9175
_diffrn_reflns_av_R_equivalents     0.0208
_diffrn_reflns_theta_min     2.69
_diffrn_reflns_theta_max     27.45
_diffrn_reflns_theta_full     27.45
_diffrn_measured_fraction_theta_max     0.986
_diffrn_measured_fraction_theta_full     0.986
_diffrn_reflns_limit_h_min     0
_diffrn_reflns_limit_h_max     11
_diffrn_reflns_limit_k_min     -25
_diffrn_reflns_limit_k_max     24
_diffrn_reflns_limit_l_min     -15
_diffrn_reflns_limit_l_max     15
_diffrn_reflns_reduction_process     ?
_refine_special_details
;
Refinement of <i>F</i>^2^ against ALL reflections. The weighted <i>R</i>-factor
<i>wR</i> and goodness of fit <i>S</i> are based on <i>F</i>^2^, conventional
<i>R</i>-factors <i>R</i> are based on <i>F</i>, with <i>F</i> set to zero for
negative <i>F</i>^2^. The threshold expression of <i>F</i>^2^ >
\s(<i>F</i>^2^) is used only for calculating <i>R</i>-factors(gt) <i>etc</i>.
and is not relevant to the choice of reflections for refinement.
<i>R</i>-factors based on <i>F</i>^2^ are statistically about twice as large
as those based on <i>F</i>, and <i>R</i>- factors based on ALL data will be
even larger.
;
_reflns_number_total     4868
_reflns_number_gt     4124
_reflns_threshold_expression     >2sigma(I)
_refine_ls_structure_factor_coef     Fsqd
_refine_ls_matrix_type     full
_refine_ls_R_factor_all     0.0482
_refine_ls_R_factor_gt     0.0368
_refine_ls_wR_factor_ref     0.0903
_refine_ls_goodness_of_fit_all     ?
_refine_ls_goodness_of_fit_ref     1.047
_refine_ls_restrained_S_all     1.047
_refine_ls_restrained_S_obs     ?
_refine_ls_number_reflns     4868
_refine_ls_number_parameters     273
_refine_ls_number_restraints     0
_refine_ls_number_constraints     ?
_refine_ls_hydrogen_treatment     constr
_refine_ls_weighting_scheme     calc
_refine_ls_weighting_details
         'calc w=1/[\s^2^(Fo^2^)+(0.0330P)^2^+1.1739P] where P=(Fo^2^+2Fc^2^)/3'
_refine_ls_shift/su_max     0.001
_refine_ls_shift/su_mean     0
_refine_diff_density_max     0.353
_refine_diff_density_min     -0.522
_refine_ls_extinction_method     none
loop_
    _atom_type_symbol
    _atom_type_description
    _atom_type_scat_dispersion_real
    _atom_type_scat_dispersion_imag
    _atom_type_scat_source
    C C 0.0033 0.0016 'International Tables Vol C Tables 4.2.6.8 and 6.1.1.4'
    H H 0 0 'International Tables Vol C Tables 4.2.6.8 and 6.1.1.4'
    O O 0.0106 0.006 'International Tables Vol C Tables 4.2.6.8 and 6.1.1.4'
    N N 0.0061 0.0033 'International Tables Vol C Tables 4.2.6.8 and 6.1.1.4'
    S S 0.1246 0.1234 'International Tables Vol C Tables 4.2.6.8 and 6.1.1.4'
_computing_data_collection     'COLLECT (Nonius, 1998)'
_computing_cell_refinement     'HKL Scalepack (Otwinowski & Minor, 1997)'
_computing_data_reduction
                            'HKL Denzo and Scalepack (Otwinowski & Minor, 1997)'
_computing_structure_solution     'SIR-92 (Altomare <i>et al.</i>, 1994)'
_computing_structure_refinement     'SHELXL97 (Sheldrick, 2008)'
_computing_molecular_graphics     'Ortep-3 for Windows (Farrugia, 1997)'
_computing_publication_material
;
WinGX (Farrugia, 1999), MarvinSketch (Chemaxon, 2010) and
publCIF (Westrip,
2010)
;
loop_
    _atom_site_type_symbol
    _atom_site_label
    _atom_site_fract_x
    _atom_site_fract_y
    _atom_site_fract_z
    _atom_site_U_iso_or_equiv
    _atom_site_adp_type
    _atom_site_calc_flag
    _atom_site_refinement_flags
    _atom_site_occupancy
    _atom_site_disorder_assembly
    _atom_site_disorder_group
    S S1 0.82190(5) 0.10092(2) 0.64722(4) 0.03234(12) Uani d . 1 . .
    S S2 0.70194(5) 0.41656(2) 0.81742(4) 0.03349(12) Uani d . 1 . .
    O O1 0.77379(11) 0.19649(6) 1.07866(8) 0.0215(2) Uani d . 1 . .
    O O3 0.32504(11) 0.16901(6) 0.82274(8) 0.0220(2) Uani d . 1 . .
    O O2 0.89922(11) 0.18316(6) 0.93462(9) 0.0259(2) Uani d . 1 . .
    O O4 0.37916(13) 0.26642(6) 0.73636(9) 0.0296(3) Uani d . 1 . .
    N N1 0.65160(13) 0.15011(6) 0.79822(10) 0.0194(3) Uani d . 1 . .
    N N2 0.62380(14) 0.28759(7) 0.88116(11) 0.0255(3) Uani d . 1 . .
    C C1 0.78640(15) 0.18306(7) 0.97396(12) 0.0183(3) Uani d . 1 . .
    C C22 0.65775(15) 0.03661(7) 0.95391(12) 0.0186(3) Uani d . 1 . .
    C C2 0.63324(15) 0.16521(7) 0.91079(11) 0.0161(3) Uani d . 1 . .
    C C23 0.77233(16) 0.01718(8) 1.03430(14) 0.0259(3) Uani d . 1 . .
    H H4 0.799 0.0459 1.0965 0.031 Uiso calc R 1 . .
    C C3 0.53140(15) 0.23112(7) 0.90468(12) 0.0179(3) Uani d . 1 . .
    C C29 0.73140(16) 0.12822(7) 0.73867(12) 0.0199(3) Uani d . 1 . .
    C C34 0.29415(19) 0.42686(8) 0.98493(14) 0.0297(4) Uani d . 1 . .
    H H16 0.3257 0.4735 0.993 0.036 Uiso calc R 1 . .
    C C38 0.19183(17) 0.15756(10) 0.74522(13) 0.0313(4) Uani d . 1 . .
    H H21A 0.1091 0.1818 0.7708 0.047 Uiso calc R 1 . .
    H H21B 0.1704 0.1081 0.7401 0.047 Uiso calc R 1 . .
    H H21C 0.2065 0.1751 0.6726 0.047 Uiso calc R 1 . .
    C C31 0.46259(15) 0.24680(7) 1.01067(11) 0.0184(3) Uani d . 1 . .
    H H13A 0.4134 0.2048 1.0336 0.022 Uiso calc R 1 . .
    H H13B 0.5417 0.2594 1.0706 0.022 Uiso calc R 1 . .
    C C35 0.14653(19) 0.41193(9) 0.95249(14) 0.0299(4) Uani d . 1 . .
    H H17 0.0771 0.4482 0.9375 0.036 Uiso calc R 1 . .
    C C32 0.35185(15) 0.30495(7) 0.99304(11) 0.0178(3) Uani d . 1 . .
    C C4 0.40438(16) 0.22487(8) 0.80839(11) 0.0199(3) Uani d . 1 . .
    C C21 0.57050(15) 0.10158(7) 0.96548(12) 0.0170(3) Uani d . 1 . .
    H H2A 0.5699 0.1113 1.0446 0.02 Uiso calc R 1 . .
    H H2B 0.4673 0.0941 0.9317 0.02 Uiso calc R 1 . .
    C C36 0.10069(17) 0.34392(9) 0.94210(12) 0.0252(3) Uani d . 1 . .
    H H18 -0.0006 0.3336 0.9211 0.03 Uiso calc R 1 . .
    C C28 0.90829(16) 0.21203(9) 1.15173(13) 0.0257(3) Uani d . 1 . .
    H H10A 0.962 0.1692 1.1718 0.039 Uiso calc R 1 . .
    H H10B 0.8836 0.2345 1.2183 0.039 Uiso calc R 1 . .
    H H10C 0.97 0.2429 1.1144 0.039 Uiso calc R 1 . .
    C C27 0.62157(19) -0.00584(8) 0.86285(14) 0.0267(3) Uani d . 1 . .
    H H8 0.5444 0.0072 0.8069 0.032 Uiso calc R 1 . .
    C C33 0.39630(17) 0.37363(8) 1.00568(12) 0.0227(3) Uani d . 1 . .
    H H15 0.497 0.3842 1.0286 0.027 Uiso calc R 1 . .
    C C25 0.8090(2) -0.08616(9) 0.93408(19) 0.0419(5) Uani d . 1 . .
    H H6 0.8596 -0.1284 0.9281 0.05 Uiso calc R 1 . .
    C C39 0.65003(16) 0.34293(8) 0.85183(12) 0.0202(3) Uani d . 1 . .
    C C26 0.6972(2) -0.06717(9) 0.85291(17) 0.0390(4) Uani d . 1 . .
    H H7 0.6718 -0.0959 0.7905 0.047 Uiso calc R 1 . .
    C C37 0.20244(16) 0.29063(8) 0.96224(12) 0.0208(3) Uani d . 1 . .
    H H19 0.1701 0.2441 0.955 0.025 Uiso calc R 1 . .
    C C24 0.84797(18) -0.04410(9) 1.02404(17) 0.0371(4) Uani d . 1 . .
    H H5 0.9265 -0.057 1.079 0.045 Uiso calc R 1 . .
loop_
    _atom_site_aniso_label
    _atom_site_aniso_U_11
    _atom_site_aniso_U_22
    _atom_site_aniso_U_33
    _atom_site_aniso_U_12
    _atom_site_aniso_U_13
    _atom_site_aniso_U_23
    S1 0.0265(2) 0.0405(3) 0.0326(2) -0.00216(17) 0.01345(16) -0.01572(18)
    S2 0.0424(2) 0.0188(2) 0.0414(2) -0.00374(17) 0.01371(19) 0.00715(17)
    O1 0.0172(5) 0.0254(6) 0.0216(5) -0.0007(4) 0.0019(4) -0.0027(4)
    O3 0.0183(5) 0.0277(6) 0.0195(5) 0.0007(4) 0.0004(4) 0.0027(4)
    O2 0.0178(5) 0.0301(6) 0.0311(6) -0.0020(4) 0.0084(4) -0.0050(5)
    O4 0.0438(7) 0.0274(6) 0.0182(5) 0.0100(5) 0.0060(5) 0.0058(4)
    N1 0.0202(6) 0.0190(6) 0.0200(6) 0.0020(5) 0.0058(5) 0.0003(5)
    N2 0.0267(7) 0.0176(7) 0.0352(7) 0.0015(5) 0.0146(6) 0.0034(5)
    C1 0.0192(7) 0.0136(6) 0.0227(7) 0.0003(5) 0.0048(5) -0.0003(5)
    C22 0.0165(6) 0.0144(7) 0.0267(7) 0.0000(5) 0.0094(5) 0.0032(5)
    C2 0.0170(6) 0.0147(6) 0.0175(6) 0.0011(5) 0.0058(5) -0.0001(5)
    C23 0.0186(7) 0.0245(8) 0.0353(9) 0.0010(6) 0.0063(6) 0.0100(6)
    C3 0.0184(6) 0.0147(6) 0.0219(7) 0.0008(5) 0.0076(5) 0.0022(5)
    C29 0.0188(7) 0.0183(7) 0.0224(7) -0.0028(6) 0.0021(6) -0.0016(5)
    C34 0.0368(9) 0.0180(7) 0.0361(9) 0.0048(7) 0.0119(7) 0.0001(6)
    C38 0.0202(7) 0.0512(11) 0.0207(7) 0.0038(7) -0.0039(6) 0.0031(7)
    C31 0.0192(7) 0.0186(7) 0.0183(7) 0.0030(5) 0.0058(5) -0.0003(5)
    C35 0.0323(8) 0.0281(9) 0.0303(8) 0.0149(7) 0.0075(7) 0.0046(7)
    C32 0.0205(7) 0.0181(7) 0.0156(6) 0.0035(5) 0.0053(5) -0.0005(5)
    C4 0.0240(7) 0.0207(7) 0.0165(7) 0.0075(6) 0.0083(5) 0.0011(5)
    C21 0.0151(6) 0.0139(6) 0.0227(7) -0.0004(5) 0.0052(5) 0.0018(5)
    C36 0.0207(7) 0.0344(9) 0.0205(7) 0.0076(6) 0.0029(6) -0.0003(6)
    C28 0.0173(7) 0.0307(9) 0.0279(8) -0.0013(6) -0.0017(6) -0.0068(6)
    C27 0.0333(8) 0.0177(7) 0.0308(8) -0.0034(6) 0.0105(7) -0.0008(6)
    C33 0.0237(7) 0.0200(7) 0.0254(7) 0.0007(6) 0.0071(6) -0.0034(6)
    C25 0.0413(10) 0.0184(8) 0.0743(14) 0.0109(7) 0.0379(10) 0.0125(9)
    C39 0.0210(7) 0.0205(7) 0.0195(7) 0.0025(6) 0.0048(5) 0.0001(6)
    C26 0.0543(12) 0.0188(8) 0.0510(11) -0.0039(8) 0.0326(10) -0.0049(7)
    C37 0.0214(7) 0.0227(7) 0.0187(7) 0.0012(6) 0.0050(5) -0.0025(5)
    C24 0.0212(8) 0.0314(9) 0.0616(12) 0.0088(7) 0.0159(8) 0.0240(9)
_geom_special_details
;
All s.u.'s (except the s.u. in the dihedral angle between two l.s. planes) are
estimated using the full covariance matrix. The cell s.u.'s are taken into
account individually in the estimation of s.u.'s in distances, angles and
torsion angles; correlations between s.u.'s in cell parameters are only used
when they are defined by crystal symmetry. An approximate (isotropic)
treatment of cell s.u.'s is used for estimating s.u.'s involving l.s. planes.
;
loop_
    _geom_bond_atom_site_label_1
    _geom_bond_atom_site_label_2
    _geom_bond_site_symmetry_2
    _geom_bond_distance
    _geom_bond_publ_flag
    S1 C29 . 1.5762(15) ?
    S2 C39 . 1.5813(15) ?
    O1 C1 . 1.3320(17) ?
    O1 C28 . 1.4531(17) ?
    O3 C4 . 1.3302(18) ?
    O3 C38 . 1.4583(17) ?
    O2 C1 . 1.1998(17) ?
    O4 C4 . 1.1955(18) ?
    N1 C29 . 1.1818(19) ?
    N1 C2 . 1.4449(17) ?
    N2 C39 . 1.168(2) ?
    N2 C3 . 1.4380(19) ?
    C1 C2 . 1.5470(19) ?
    C22 C23 . 1.391(2) ?
    C22 C27 . 1.391(2) ?
    C22 C21 . 1.5099(19) ?
    C2 C21 . 1.5528(19) ?
    C2 C3 . 1.5788(19) ?
    C23 C24 . 1.391(2) ?
    C23 H4 . 0.95 ?
    C3 C4 . 1.546(2) ?
    C3 C31 . 1.5520(19) ?
    C34 C35 . 1.388(2) ?
    C34 C33 . 1.394(2) ?
    C34 H16 . 0.95 ?
    C38 H21A . 0.98 ?
    C38 H21B . 0.98 ?
    C38 H21C . 0.98 ?
    C31 C32 . 1.5132(19) ?
    C31 H13A . 0.99 ?
    C31 H13B . 0.99 ?
    C35 C36 . 1.385(2) ?
    C35 H17 . 0.95 ?
    C32 C33 . 1.396(2) ?
    C32 C37 . 1.398(2) ?
    C21 H2A . 0.99 ?
    C21 H2B . 0.99 ?
    C36 C37 . 1.392(2) ?
    C36 H18 . 0.95 ?
    C28 H10A . 0.98 ?
    C28 H10B . 0.98 ?
    C28 H10C . 0.98 ?
    C27 C26 . 1.391(2) ?
    C27 H8 . 0.95 ?
    C33 H15 . 0.95 ?
    C25 C26 . 1.378(3) ?
    C25 C24 . 1.380(3) ?
    C25 H6 . 0.95 ?
    C26 H7 . 0.95 ?
    C37 H19 . 0.95 ?
    C24 H5 . 0.95 ?
loop_
    _geom_angle_atom_site_label_1
    _geom_angle_atom_site_label_2
    _geom_angle_atom_site_label_3
    _geom_angle_site_symmetry_1
    _geom_angle_site_symmetry_3
    _geom_angle
    _geom_angle_publ_flag
    C1 O1 C28 . . 117.23(11) ?
    C4 O3 C38 . . 117.49(12) ?
    C29 N1 C2 . . 145.87(13) ?
    C39 N2 C3 . . 156.08(15) ?
    O2 C1 O1 . . 125.58(13) ?
    O2 C1 C2 . . 124.86(13) ?
    O1 C1 C2 . . 109.54(11) ?
    C23 C22 C27 . . 118.89(14) ?
    C23 C22 C21 . . 121.17(14) ?
    C27 C22 C21 . . 119.92(13) ?
    N1 C2 C1 . . 107.94(11) ?
    N1 C2 C21 . . 110.55(11) ?
    C1 C2 C21 . . 109.01(11) ?
    N1 C2 C3 . . 105.34(11) ?
    C1 C2 C3 . . 109.42(11) ?
    C21 C2 C3 . . 114.38(11) ?
    C24 C23 C22 . . 120.31(17) ?
    C24 C23 H4 . . 119.8 ?
    C22 C23 H4 . . 119.8 ?
    N2 C3 C4 . . 107.98(12) ?
    N2 C3 C31 . . 109.72(12) ?
    C4 C3 C31 . . 107.84(11) ?
    N2 C3 C2 . . 105.42(11) ?
    C4 C3 C2 . . 110.55(11) ?
    C31 C3 C2 . . 115.12(11) ?
    N1 C29 S1 . . 172.86(14) ?
    C35 C34 C33 . . 120.13(15) ?
    C35 C34 H16 . . 119.9 ?
    C33 C34 H16 . . 119.9 ?
    O3 C38 H21A . . 109.5 ?
    O3 C38 H21B . . 109.5 ?
    H21A C38 H21B . . 109.5 ?
    O3 C38 H21C . . 109.5 ?
    H21A C38 H21C . . 109.5 ?
    H21B C38 H21C . . 109.5 ?
    C32 C31 C3 . . 111.59(11) ?
    C32 C31 H13A . . 109.3 ?
    C3 C31 H13A . . 109.3 ?
    C32 C31 H13B . . 109.3 ?
    C3 C31 H13B . . 109.3 ?
    H13A C31 H13B . . 108 ?
    C36 C35 C34 . . 119.79(14) ?
    C36 C35 H17 . . 120.1 ?
    C34 C35 H17 . . 120.1 ?
    C33 C32 C37 . . 118.70(13) ?
    C33 C32 C31 . . 121.06(13) ?
    C37 C32 C31 . . 120.23(13) ?
    O4 C4 O3 . . 126.41(14) ?
    O4 C4 C3 . . 124.16(14) ?
    O3 C4 C3 . . 109.32(11) ?
    C22 C21 C2 . . 112.99(11) ?
    C22 C21 H2A . . 109 ?
    C2 C21 H2A . . 109 ?
    C22 C21 H2B . . 109 ?
    C2 C21 H2B . . 109 ?
    H2A C21 H2B . . 107.8 ?
    C35 C36 C37 . . 120.26(15) ?
    C35 C36 H18 . . 119.9 ?
    C37 C36 H18 . . 119.9 ?
    O1 C28 H10A . . 109.5 ?
    O1 C28 H10B . . 109.5 ?
    H10A C28 H10B . . 109.5 ?
    O1 C28 H10C . . 109.5 ?
    H10A C28 H10C . . 109.5 ?
    H10B C28 H10C . . 109.5 ?
    C26 C27 C22 . . 120.68(17) ?
    C26 C27 H8 . . 119.7 ?
    C22 C27 H8 . . 119.7 ?
    C34 C33 C32 . . 120.57(15) ?
    C34 C33 H15 . . 119.7 ?
    C32 C33 H15 . . 119.7 ?
    C26 C25 C24 . . 120.37(16) ?
    C26 C25 H6 . . 119.8 ?
    C24 C25 H6 . . 119.8 ?
    N2 C39 S2 . . 174.30(14) ?
    C25 C26 C27 . . 119.70(18) ?
    C25 C26 H7 . . 120.2 ?
    C27 C26 H7 . . 120.1 ?
    C36 C37 C32 . . 120.54(14) ?
    C36 C37 H19 . . 119.7 ?
    C32 C37 H19 . . 119.7 ?
    C25 C24 C23 . . 120.04(17) ?
    C25 C24 H5 . . 120 ?
    C23 C24 H5 . . 120 ?
loop_
    _geom_torsion_atom_site_label_1
    _geom_torsion_atom_site_label_2
    _geom_torsion_atom_site_label_3
    _geom_torsion_atom_site_label_4
    _geom_torsion_site_symmetry_1
    _geom_torsion_site_symmetry_2
    _geom_torsion_site_symmetry_3
    _geom_torsion_site_symmetry_4
    _geom_torsion
    _geom_torsion_publ_flag
    C28 O1 C1 O2 . . . . -0.6(2) ?
    C28 O1 C1 C2 . . . . 177.90(12) ?
    C29 N1 C2 C1 . . . . 30.4(3) ?
    C29 N1 C2 C21 . . . . -88.8(3) ?
    C29 N1 C2 C3 . . . . 147.2(2) ?
    O2 C1 C2 N1 . . . . -0.79(19) ?
    O1 C1 C2 N1 . . . . -179.25(11) ?
    O2 C1 C2 C21 . . . . 119.32(15) ?
    O1 C1 C2 C21 . . . . -59.14(14) ?
    O2 C1 C2 C3 . . . . -114.92(15) ?
    O1 C1 C2 C3 . . . . 66.61(14) ?
    C27 C22 C23 C24 . . . . -0.7(2) ?
    C21 C22 C23 C24 . . . . 177.70(13) ?
    C39 N2 C3 C4 . . . . 43.4(4) ?
    C39 N2 C3 C31 . . . . -73.9(4) ?
    C39 N2 C3 C2 . . . . 161.5(3) ?
    N1 C2 C3 N2 . . . . -73.95(13) ?
    C1 C2 C3 N2 . . . . 41.85(14) ?
    C21 C2 C3 N2 . . . . 164.46(12) ?
    N1 C2 C3 C4 . . . . 42.50(14) ?
    C1 C2 C3 C4 . . . . 158.31(11) ?
    C21 C2 C3 C4 . . . . -79.09(14) ?
    N1 C2 C3 C31 . . . . 165.00(12) ?
    C1 C2 C3 C31 . . . . -79.20(14) ?
    C21 C2 C3 C31 . . . . 43.41(16) ?
    C2 N1 C29 S1 . . . . 18E1(10) ?
    N2 C3 C31 C32 . . . . 68.64(15) ?
    C4 C3 C31 C32 . . . . -48.75(15) ?
    C2 C3 C31 C32 . . . . -172.68(12) ?
    C33 C34 C35 C36 . . . . 0.8(2) ?
    C3 C31 C32 C33 . . . . -85.99(16) ?
    C3 C31 C32 C37 . . . . 93.19(15) ?
    C38 O3 C4 O4 . . . . -1.7(2) ?
    C38 O3 C4 C3 . . . . 174.64(12) ?
    N2 C3 C4 O4 . . . . -9.50(19) ?
    C31 C3 C4 O4 . . . . 109.00(16) ?
    C2 C3 C4 O4 . . . . -124.35(15) ?
    N2 C3 C4 O3 . . . . 174.10(11) ?
    C31 C3 C4 O3 . . . . -67.40(14) ?
    C2 C3 C4 O3 . . . . 59.25(14) ?
    C23 C22 C21 C2 . . . . 92.30(16) ?
    C27 C22 C21 C2 . . . . -89.27(16) ?
    N1 C2 C21 C22 . . . . 52.14(15) ?
    C1 C2 C21 C22 . . . . -66.35(15) ?
    C3 C2 C21 C22 . . . . 170.82(11) ?
    C34 C35 C36 C37 . . . . -1.1(2) ?
    C23 C22 C27 C26 . . . . 0.9(2) ?
    C21 C22 C27 C26 . . . . -177.57(14) ?
    C35 C34 C33 C32 . . . . 0.7(2) ?
    C37 C32 C33 C34 . . . . -1.8(2) ?
    C31 C32 C33 C34 . . . . 177.40(14) ?
    C3 N2 C39 S2 . . . . 167.5(12) ?
    C24 C25 C26 C27 . . . . -1.1(3) ?
    C22 C27 C26 C25 . . . . 0.0(2) ?
    C35 C36 C37 C32 . . . . -0.1(2) ?
    C33 C32 C37 C36 . . . . 1.5(2) ?
    C31 C32 C37 C36 . . . . -177.71(13) ?
    C26 C25 C24 C23 . . . . 1.3(3) ?
    C22 C23 C24 C25 . . . . -0.3(2) ?
loop_
    _geom_hbond_atom_site_label_D
    _geom_hbond_atom_site_label_H
    _geom_hbond_atom_site_label_A
    _geom_hbond_site_symmetry_A
    _geom_hbond_distance_DH
    _geom_hbond_distance_HA
    _geom_hbond_distance_DA
    _geom_hbond_angle_DHA
    _geom_hbond_publ_flag
    C38 H21C Cg 4_566 0.98 2.61 3.461(2) 145.2 yes
_iucr_refine_instructions_details
;
TITL Compound C22H20N2O4S2
CELL  0.71070   9.1658  19.3999  12.2762   90.000   97.891   90.000
ZERR     4.00   0.0001   0.0004   0.0002    0.000    0.001    0.000
LATT   1
SYMM  - X, 1/2 + Y, 1/2 - Z
SFAC  C    H    O    N    S
UNIT  88   80   16   8    8
MERG   2
OMIT     1   1   0
FMAP   2
PLAN   20
SIZE     0.18   0.18   0.28
ACTA
BOND   $H
CONF
LIST   4
L.S.  2
TEMP  -173.00
WGHT    0.033000    1.173400
FVAR       0.40983
S1    5    0.821904    0.100919    0.647223    11.00000    0.02649    0.04052 =
         0.03264   -0.01572    0.01345   -0.00216
S2    5    0.701938    0.416561    0.817420    11.00000    0.04244    0.01880 =
         0.04145    0.00715    0.01371   -0.00374
O1    3    0.773788    0.196493    1.078663    11.00000    0.01722    0.02537 =
         0.02158   -0.00269    0.00189   -0.00069
O3    3    0.325035    0.169009    0.822743    11.00000    0.01835    0.02765 =
         0.01952    0.00269    0.00042    0.00074
O2    3    0.899219    0.183163    0.934618    11.00000    0.01778    0.03010 =
         0.03109   -0.00499    0.00835   -0.00199
O4    3    0.379158    0.266423    0.736363    11.00000    0.04377    0.02738 =
         0.01822    0.00579    0.00603    0.00996
N1    4    0.651599    0.150107    0.798220    11.00000    0.02019    0.01896 =
         0.01999    0.00027    0.00576    0.00195
N2    4    0.623796    0.287588    0.881155    11.00000    0.02669    0.01756 =
         0.03517    0.00336    0.01458    0.00147
C1    1    0.786402    0.183063    0.973957    11.00000    0.01916    0.01363 =
         0.02270   -0.00026    0.00484    0.00029
C22   1    0.657749    0.036611    0.953911    11.00000    0.01653    0.01440 =
         0.02670    0.00322    0.00936    0.00000
C2    1    0.633236    0.165213    0.910792    11.00000    0.01702    0.01468 =
         0.01753   -0.00014    0.00578    0.00114
C23   1    0.772326    0.017180    1.034298    11.00000    0.01855    0.02452 =
         0.03535    0.01005    0.00627    0.00099
AFIX  43
H4    2    0.799044    0.045908    1.096511    11.00000   -1.20000
AFIX   0
C3    1    0.531398    0.231123    0.904678    11.00000    0.01841    0.01468 =
         0.02194    0.00220    0.00761    0.00076
C29   1    0.731398    0.128218    0.738666    11.00000    0.01878    0.01831 =
         0.02238   -0.00158    0.00215   -0.00284
C34   1    0.294149    0.426860    0.984929    11.00000    0.03682    0.01798 =
         0.03611    0.00007    0.01190    0.00478
AFIX  43
H16   2    0.325652    0.473456    0.993010    11.00000   -1.20000
AFIX   0
C38   1    0.191833    0.157560    0.745216    11.00000    0.02015    0.05123 =
         0.02069    0.00312   -0.00390    0.00375
AFIX 137
H21A  2    0.109078    0.181801    0.770784    11.00000   -1.50000
H21B  2    0.170406    0.108083    0.740119    11.00000   -1.50000
H21C  2    0.206500    0.175100    0.672647    11.00000   -1.50000
AFIX   0
C31   1    0.462592    0.246799    1.010674    11.00000    0.01923    0.01861 =
         0.01832   -0.00031    0.00580    0.00304
AFIX  23
H13A  2    0.413352    0.204843    1.033578    11.00000   -1.20000
H13B  2    0.541718    0.259413    1.070571    11.00000   -1.20000
AFIX   0
C35   1    0.146527    0.411929    0.952492    11.00000    0.03230    0.02805 =
         0.03033    0.00465    0.00750    0.01486
AFIX  43
H17   2    0.077120    0.448230    0.937457    11.00000   -1.20000
AFIX   0
C32   1    0.351846    0.304954    0.993045    11.00000    0.02051    0.01811 =
         0.01559   -0.00055    0.00528    0.00349
C4    1    0.404379    0.224868    0.808394    11.00000    0.02398    0.02073 =
         0.01649    0.00114    0.00826    0.00747
C21   1    0.570496    0.101585    0.965477    11.00000    0.01505    0.01390 =
         0.02267    0.00183    0.00515   -0.00037
AFIX  23
H2A   2    0.569888    0.111285    1.044587    11.00000   -1.20000
H2B   2    0.467314    0.094057    0.931690    11.00000   -1.20000
AFIX   0
C36   1    0.100688    0.343920    0.942103    11.00000    0.02071    0.03435 =
         0.02055   -0.00028    0.00292    0.00759
AFIX  43
H18   2   -0.000605    0.333621    0.921146    11.00000   -1.20000
AFIX   0
C28   1    0.908292    0.212026    1.151730    11.00000    0.01729    0.03070 =
         0.02790   -0.00684   -0.00175   -0.00132
AFIX 137
H10A  2    0.961982    0.169180    1.171775    11.00000   -1.50000
H10B  2    0.883562    0.234486    1.218322    11.00000   -1.50000
H10C  2    0.970039    0.242888    1.114371    11.00000   -1.50000
AFIX   0
C27   1    0.621569   -0.005839    0.862849    11.00000    0.03325    0.01767 =
         0.03077   -0.00076    0.01050   -0.00338
AFIX  43
H8    2    0.544437    0.007212    0.806889    11.00000   -1.20000
AFIX   0
C33   1    0.396296    0.373627    1.005676    11.00000    0.02374    0.02001 =
         0.02536   -0.00342    0.00706    0.00072
AFIX  43
H15   2    0.497041    0.384180    1.028612    11.00000   -1.20000
AFIX   0
C25   1    0.809038   -0.086156    0.934075    11.00000    0.04133    0.01840 =
         0.07432    0.01248    0.03792    0.01091
AFIX  43
H6    2    0.859642   -0.128427    0.928056    11.00000   -1.20000
AFIX   0
C39   1    0.650029    0.342929    0.851831    11.00000    0.02105    0.02048 =
         0.01952    0.00006    0.00479    0.00246
C26   1    0.697158   -0.067172    0.852914    11.00000    0.05429    0.01878 =
         0.05096   -0.00489    0.03265   -0.00391
AFIX  43
H7    2    0.671792   -0.095855    0.790464    11.00000   -1.20000
AFIX   0
C37   1    0.202435    0.290625    0.962244    11.00000    0.02142    0.02272 =
         0.01873   -0.00252    0.00496    0.00116
AFIX  43
H19   2    0.170076    0.244123    0.954999    11.00000   -1.20000
AFIX   0
C24   1    0.847966   -0.044103    1.024040    11.00000    0.02122    0.03144 =
         0.06158    0.02398    0.01590    0.00880
AFIX  43
H5    2    0.926477   -0.057025    1.078993    11.00000   -1.20000
HKLF    4
REM  Compound X
REM R1 =  0.0368 for   4124 Fo > 4sig(Fo)  and  0.0482 for all   4868 data
REM    273 parameters refined using      0 restraints
END
WGHT      0.0330      1.1734
REM Highest difference peak  0.353,  deepest hole -0.522,  1-sigma level  0.047
Q1    1   0.8522  0.0721  0.6923  11.00000  0.05    0.35
Q2    1   0.6068  0.1320  0.9375  11.00000  0.05    0.30
Q3    1   0.4947  0.2405  0.9567  11.00000  0.05    0.29
Q4    1   0.5756  0.1944  0.9067  11.00000  0.05    0.27
Q5    1   0.6189  0.0694  0.9528  11.00000  0.05    0.25
Q6    1   0.4737  0.2263  0.8644  11.00000  0.05    0.24
Q7    1   0.5748  0.2977  0.8288  11.00000  0.05    0.22
Q8    1   0.6972  0.1804  0.9402  11.00000  0.05    0.22
Q9    1   0.2821  0.2999  0.9747  11.00000  0.05    0.22
Q10   1   0.3711  0.3332  1.0140  11.00000  0.05    0.21
Q11   1   0.4051  0.2765  1.0032  11.00000  0.05    0.20
Q12   1   0.5351  0.3341  0.7582  11.00000  0.05    0.20
Q13   1   0.3489  0.4006  1.0125  11.00000  0.05    0.19
Q14   1   0.1319  0.1333  0.7929  11.00000  0.05    0.18
Q15   1   0.6255  0.0149  0.9219  11.00000  0.05    0.18
Q16   1   0.1536  0.3173  0.9370  11.00000  0.05    0.17
Q17   1   0.1353  0.2206  0.7263  11.00000  0.05    0.17
Q18   1   0.1264  0.3778  0.9557  11.00000  0.05    0.17
Q19   1   0.7092  0.0295  0.9925  11.00000  0.05    0.16
Q20   1   0.5825  0.1405  0.7000  11.00000  0.05    0.16
;
