# Supplementary material for: Dimethyl dl-2,3-dibenzyl-2,3-diisothio­cyanatosuccinate
Source: Acta Crystallogr Sect E Struct Rep Online. 2012 Mar 10;68(Pt 4):o1025. doi: 10.1107/S1600536812009294 (PMC3343989; doi:10.1107/S1600536812009294)
Supplement: Supplementary file 2 [file e-68-o1025-Isup2.hkl]

#
# h,k,l, Fc-squared, Fo-squared, sigma(Fo-squared) and status flag
#
data_I
_shelx_title ' Compound X'
_shelx_refln_list_code          4
_shelx_F_calc_maximum      200.10
_exptl_crystal_F_000       920.00
_reflns_d_resolution_high  0.7709
 
loop_
 _symmetry_equiv_pos_as_xyz
 'x, y, z'
 '-x, y+1/2, -z+1/2'
 '-x, -y, -z'
 'x, -y-1/2, z-1/2'
 
_cell_length_a     9.1658
_cell_length_b    19.3999
_cell_length_c    12.2762
_cell_angle_alpha  90.000
_cell_angle_beta   97.891
_cell_angle_gamma  90.000
 
_shelx_F_squared_multiplier     1.000
 
loop_
 _refln_index_h
 _refln_index_k
 _refln_index_l
 _refln_F_squared_calc
 _refln_F_squared_meas
 _refln_F_squared_sigma
 _refln_observed_status
   2   0   0    36892.13    34533.34   1351.24 o
   3   0   0      300.71      313.40      7.44 o
   4   0   0     9947.00    10507.80    218.38 o
   5   0   0      604.65      670.03     16.07 o
   6   0   0     1447.90     1498.78     35.19 o
   7   0   0     1154.95     1141.32     33.46 o
   8   0   0      415.98      414.49     13.22 o
   9   0   0       32.53       22.27      3.33 o
  10   0   0      295.73      298.46     12.68 o
  11   0   0      567.40      578.82     45.78 o
   2   1   0      521.64      474.09      6.95 o
   3   1   0      454.78      382.66      6.74 o
   4   1   0      467.45      501.44      8.86 o
   5   1   0      462.30      539.27      9.58 o
   6   1   0        0.34        0.27      3.69 o
   7   1   0       50.67       65.58      7.77 o
   8   1   0      361.41      324.70      9.58 o
   9   1   0       45.23       35.81      4.08 o
  10   1   0       81.29       86.01      8.99 o
  11   1   0       18.91       22.94      5.77 o
   2   2   0     5626.60     5350.89     92.21 o
   3   2   0       21.96       36.92      1.26 o
   4   2   0     1145.44     1139.69     20.58 o
   5   2   0      522.10      502.70      9.26 o
   6   2   0      768.57      775.57     16.49 o
   7   2   0     2383.41     2249.43     41.62 o
   8   2   0      405.94      380.86     10.87 o
   9   2   0      485.92      483.25     14.47 o
  10   2   0       47.90       38.17      4.26 o
  11   2   0      149.18      133.45      6.24 o
   1   3   0     2406.44     2179.30     60.64 o
   2   3   0     9270.76     8934.07    168.45 o
   3   3   0      513.78      484.47      7.65 o
   4   3   0      225.74      242.72      5.82 o
   5   3   0       85.51       82.89      3.96 o
   6   3   0       49.41       54.03      7.03 o
   7   3   0      928.89      912.13     19.32 o
   8   3   0      239.28      259.29     11.43 o
   9   3   0      260.93      255.37      8.75 o
  10   3   0       49.99       82.93      5.54 o
  11   3   0       70.97       51.80      6.67 o
   1   4   0     2526.07     2371.57     56.68 o
   2   4   0     7872.71     7589.58    207.36 o
   3   4   0        5.70       16.51      2.38 o
   4   4   0       41.69       64.75      2.65 o
   5   4   0      218.50      216.38     11.10 o
   6   4   0      953.95      926.56     18.85 o
   7   4   0      668.81      655.46     15.20 o
   8   4   0      967.54      979.22     32.95 o
   9   4   0      189.73      203.92      9.11 o
  10   4   0       73.65       80.45      5.33 o
  11   4   0      142.41      138.07      7.86 o
   1   5   0     2296.40     2232.80     44.32 o
   2   5   0      767.61      814.73     23.96 o
   3   5   0      318.77      300.91      6.78 o
   4   5   0      216.96      208.43      4.85 o
   5   5   0      231.97      197.71      5.36 o
   6   5   0      225.28      211.16     12.38 o
   7   5   0       77.69       51.08      5.95 o
   8   5   0       64.26       66.50      3.60 o
   9   5   0      365.47      336.50     12.74 o
  10   5   0      114.07      113.68      5.38 o
  11   5   0       42.26       28.32      4.02 o
   1   6   0     1220.00     1123.30     23.86 o
   2   6   0        4.65        7.53      5.54 o
   3   6   0     2825.00     3085.37     49.91 o
   4   6   0     1320.07     1467.26     24.87 o
   5   6   0      115.64      113.81      6.22 o
   6   6   0      320.99      302.09      7.31 o
   7   6   0     4746.08     4955.95    119.61 o
   8   6   0     1548.22     1629.44     35.36 o
   9   6   0     1708.89     1878.19     43.77 o
  10   6   0      100.52       94.71      7.59 o
  11   6   0       14.85       16.35     13.72 o
   1   7   0       27.83        6.20      5.33 o
   2   7   0      463.41      450.61     16.35 o
   3   7   0      775.68      767.01     13.98 o
   4   7   0        1.15       -1.55      1.55 o
   5   7   0       89.22      100.26      2.78 o
   6   7   0     1252.00     1281.62     23.76 o
   7   7   0     2099.04     2162.58     46.53 o
   8   7   0     1242.23     1343.09     35.01 o
   9   7   0      531.13      534.50     23.87 o
  10   7   0      196.73      215.95     10.87 o
  11   7   0       78.50       69.61      7.83 o
   1   8   0     3507.35     3622.17     91.29 o
   2   8   0     5342.87     5494.72    120.53 o
   3   8   0      864.28      923.02     21.65 o
   4   8   0        0.54        7.25      3.04 o
   5   8   0     1489.42     1436.39     20.43 o
   6   8   0      156.30      168.80      8.79 o
   7   8   0      125.43      129.01      5.46 o
   8   8   0      169.61      167.26     17.30 o
   9   8   0      411.29      440.37     21.97 o
  10   8   0      126.42      116.60     14.35 o
  11   8   0       64.30       65.45      6.54 o
   1   9   0     1112.48     1009.27     40.31 o
   2   9   0      600.70      681.32     20.25 o
   3   9   0      460.94      607.13     13.13 o
   4   9   0      330.89      382.94      7.95 o
   5   9   0      258.78      253.39      5.34 o
   6   9   0      122.55      122.41      7.14 o
   7   9   0      125.20      114.29     10.60 o
   8   9   0      135.19      132.13     10.84 o
   9   9   0      623.47      627.96     32.86 o
  10   9   0       27.74       23.85      6.62 o
   0  10   0     2805.51     2764.88    102.64 o
   1  10   0      668.07      594.18     27.39 o
   2  10   0     2056.65     2106.89     59.19 o
   3  10   0     2151.04     2061.36     90.41 o
   4  10   0      163.13      180.61      5.48 o
   5  10   0     1279.13     1334.55     21.83 o
   6  10   0      238.15      238.28      6.58 o
   7  10   0        7.12        8.87      3.81 o
   8  10   0      208.34      220.97      8.37 o
   9  10   0       70.15       64.82      5.14 o
  10  10   0      373.13      342.59     15.63 o
   1  11   0     2510.44     2550.36     63.60 o
   2  11   0     1805.23     1704.80     42.57 o
   3  11   0      162.22      179.90      7.06 o
   4  11   0      708.23      725.58     14.94 o
   5  11   0      406.06      426.48     10.87 o
   6  11   0       59.17       59.27     17.74 o
   8  11   0       23.56       18.50      4.74 o
   9  11   0      262.45      264.36      9.17 o
  10  11   0        1.50        5.18      4.82 o
   0  12   0     4167.65     4102.43    165.63 o
   1  12   0      237.78      276.05     12.09 o
   2  12   0      610.18      597.34     25.57 o
   3  12   0      380.89      373.00     14.65 o
   4  12   0        8.05        9.39      6.16 o
   5  12   0      900.01      899.47     17.03 o
   6  12   0      851.99      884.30     16.67 o
   7  12   0      140.42      115.66      5.61 o
   8  12   0      481.19      484.81     21.79 o
   9  12   0        1.78       -0.84      4.56 o
  10  12   0       36.36       35.21      5.72 o
   1  13   0     1089.93     1100.19     26.15 o
   2  13   0      134.27      163.31     14.68 o
   3  13   0      137.03      128.99      8.99 o
   4  13   0      463.86      443.87     10.07 o
   5  13   0        1.91        4.29      2.49 o
   6  13   0       62.79       54.44      6.31 o
   7  13   0      108.77      124.03     10.98 o
   8  13   0      196.40      183.00     21.20 o
   9  13   0      402.32      419.21     39.06 o
  10  13   0        4.38      -11.06     26.20 o
   0  14   0        0.26        6.27      7.74 o
   1  14   0      284.32      275.65     13.40 o
   2  14   0      212.46      219.28      7.67 o
   3  14   0     1969.08     1922.90     44.09 o
   4  14   0        0.01        1.03      5.69 o
   5  14   0      210.18      164.68     18.69 o
   6  14   0      159.61      185.93     11.16 o
   7  14   0       11.64       15.13      2.05 o
   8  14   0       86.75      103.06      9.88 o
   9  14   0      184.23      180.28      9.53 o
   1  15   0      134.18      111.60      6.67 o
   2  15   0     2489.50     2452.30     53.24 o
   3  15   0        6.39       17.25      3.91 o
   4  15   0     1177.36     1224.55     24.01 o
   5  15   0       78.17       97.81      5.95 o
   6  15   0      213.62      234.80      6.48 o
   7  15   0      123.88      122.13     18.96 o
   8  15   0        0.97        2.15      5.41 o
   9  15   0      176.42      177.39     14.23 o
   0  16   0     1619.82     1720.56     52.44 o
   1  16   0        0.05       -3.40     11.13 o
   2  16   0      176.59      178.67      7.59 o
   3  16   0        1.39       -4.89      4.89 o
   4  16   0      763.71      759.67     17.34 o
   5  16   0       71.53       64.38      5.34 o
   6  16   0      601.18      617.65     16.07 o
   7  16   0        3.69       10.84      2.32 o
   8  16   0      167.78      173.27     16.16 o
   9  16   0        4.90       13.16      6.85 o
   1  17   0       23.56       21.89      4.92 o
   2  17   0      865.53      841.38     19.40 o
   3  17   0      870.03      812.43     18.60 o
   4  17   0      108.24      107.22      7.62 o
   5  17   0      569.59      594.70     14.42 o
   6  17   0      100.19       94.14     10.78 o
   7  17   0      345.28      381.78     26.37 o
   8  17   0        0.82       -0.27      7.89 o
   0  18   0      182.49      171.63     18.34 o
   1  18   0       31.75       38.96      6.31 o
   2  18   0      864.47      966.33     24.10 o
   3  18   0       15.59       20.62      4.24 o
   4  18   0      647.06      655.21     24.49 o
   5  18   0      524.42      539.74     14.56 o
   6  18   0       16.48       17.62     21.34 o
   7  18   0       73.72       75.67     13.10 o
   8  18   0       15.98        6.55     11.37 o
   1  19   0      580.16      576.50     24.26 o
   2  19   0      782.55      827.31     20.50 o
   3  19   0       73.40       60.67      5.21 o
   4  19   0      334.65      292.70     12.68 o
   5  19   0       46.02       40.00      4.86 o
   6  19   0        2.40        4.92      6.43 o
   7  19   0       13.58        5.26      8.48 o
   0  20   0        0.57        4.23      7.80 o
   1  20   0       97.06       85.65      5.57 o
   2  20   0       38.81       46.35      9.50 o
   3  20   0      618.36      636.93     16.05 o
   4  20   0      143.47      127.88      6.33 o
   5  20   0      361.83      405.71     20.36 o
   6  20   0      184.53      169.75     10.37 o
   7  20   0      156.29      198.14     13.69 o
   1  21   0       40.14       39.91      5.78 o
   2  21   0       35.85       28.23      4.85 o
   3  21   0      191.03      209.34     10.06 o
   4  21   0      830.52      945.46     24.98 o
   5  21   0      144.04      148.87      8.02 o
   6  21   0      618.10      645.60     40.96 o
   0  22   0       79.88       59.20      7.73 o
   1  22   0        5.06       12.36      8.04 o
   2  22   0        0.02       -5.30      5.30 o
   3  22   0      119.93      113.06     12.65 o
   4  22   0        7.80       13.63      9.11 o
   5  22   0       10.56       10.42      5.06 o
   1  23   0       33.35       39.34      6.59 o
   2  23   0      608.74      636.29     24.97 o
   3  23   0       52.89       47.03      7.50 o
   4  23   0      548.99      546.80     22.28 o
   0  24   0      292.23      340.73     19.89 o
   1  24   0       20.75       36.13      9.82 o
   2  24   0      189.41      184.15     11.92 o
   3  24   0      352.57      347.75     22.98 o
   1  25   0        0.79       13.22     12.03 o
 -11   1   1      251.09      258.84     12.59 o
 -10   1   1      751.31      782.25     23.20 o
  -9   1   1     1051.09     1072.43     23.03 o
  -8   1   1       94.24       97.94      5.24 o
  -7   1   1      425.96      452.27      9.61 o
  -6   1   1       28.47       23.75      3.36 o
  -5   1   1        0.45        3.43      2.05 o
  -4   1   1     1349.95     1246.16     15.49 o
  -3   1   1      252.30      251.68      4.67 o
  -2   1   1      243.67      230.49      5.13 o
   1   1   1     1923.95     1763.39     30.23 o
   2   1   1      190.67      184.57     10.09 o
   3   1   1     1048.42     1047.36     33.55 o
   4   1   1     1238.23     1132.50     19.50 o
   5   1   1     1192.43     1257.01     19.68 o
   6   1   1     1051.86     1012.78     28.82 o
   7   1   1      366.89      383.44      9.97 o
   8   1   1       41.19       39.28      3.49 o
   9   1   1      216.09      198.64      7.68 o
  10   1   1        6.54        8.18      5.45 o
  11   1   1        1.72       -4.77      4.77 o
 -11   2   1       86.24       78.46      6.40 o
 -10   2   1      659.57      669.10     20.40 o
  -9   2   1      135.98      140.54      5.30 o
  -8   2   1      333.31      330.91      8.08 o
  -7   2   1      829.11      869.06     23.19 o
  -6   2   1      298.28      279.31      9.14 o
  -5   2   1      179.75      193.27      4.17 o
  -4   2   1      359.78      363.83      6.41 o
  -3   2   1    11335.50    10904.82    154.71 o
  -2   2   1       17.48       30.45      2.56 o
  -1   2   1     1785.25     1682.39     66.03 o
   0   2   1     1479.99     1396.52     27.65 o
   1   2   1     2721.07     2577.16     35.71 o
   2   2   1      411.01      430.14      6.38 o
   3   2   1       19.57       32.55      2.23 o
   4   2   1      267.10      290.20      8.79 o
   5   2   1     3352.06     3074.73     51.48 o
   6   2   1      963.64     1032.83     19.50 o
   7   2   1     2589.53     2689.89     52.76 o
   8   2   1     1293.84     1325.62     32.92 o
   9   2   1        0.31        5.65      2.44 o
  10   2   1       52.21       51.82      4.82 o
  11   2   1      283.79      300.01     11.95 o
 -11   3   1       26.18       15.94      7.17 o
 -10   3   1        2.08       -2.93     10.09 o
  -9   3   1      440.10      448.44     24.38 o
  -8   3   1        2.68        6.04      5.03 o
  -7   3   1       31.87       36.52      2.40 o
  -6   3   1     1080.50     1141.84     19.26 o
  -5   3   1      273.16      265.28      6.19 o
  -4   3   1      374.74      405.71      8.34 o
  -3   3   1      222.01      220.62      8.72 o
  -2   3   1     2083.17     2148.74     39.00 o
  -1   3   1       84.25       90.32      3.69 o
   0   3   1     1027.28      961.48     25.21 o
   1   3   1     1414.36     1403.50     18.41 o
   2   3   1      236.19      215.40      4.97 o
   3   3   1       44.60       61.92      2.29 o
   4   3   1     1103.67     1162.64     18.25 o
   5   3   1      776.44      860.52     18.92 o
   6   3   1      125.30      130.81      3.92 o
   7   3   1       62.02       71.20      8.51 o
   8   3   1      122.45      134.54      4.39 o
   9   3   1       19.73       22.23      4.64 o
  10   3   1      212.63      228.15      8.85 o
  11   3   1        3.45        3.79      4.49 o
 -11   4   1      511.14      496.54     18.04 o
 -10   4   1      401.03      443.80     12.47 o
  -9   4   1      229.19      207.56     10.75 o
  -8   4   1       60.80       54.19      3.80 o
  -7   4   1      345.47      344.36     10.01 o
  -6   4   1        0.42       -0.42      2.05 o
  -5   4   1     2339.62     2226.81     31.00 o
  -4   4   1      984.83      971.10     18.66 o
  -3   4   1     4517.99     4256.10     72.69 o
  -2   4   1    20166.30    19389.42    367.35 o
  -1   4   1    18992.43    17789.52    416.43 o
   0   4   1     3722.73     3368.41     62.95 o
   1   4   1     3395.37     3245.14     78.45 o
   2   4   1     1556.60     1496.89     19.60 o
   3   4   1     1268.92     1257.30     27.21 o
   4   4   1       29.92       51.82      4.20 o
   5   4   1     1769.27     1739.89     24.72 o
   6   4   1      656.40      630.72     17.89 o
   7   4   1      265.78      278.29     10.81 o
   8   4   1     1279.24     1210.57     26.76 o
   9   4   1       49.04       41.69      3.88 o
  10   4   1        2.81        5.18      3.33 o
  11   4   1       23.72       14.71      6.31 o
 -11   5   1       61.16       51.35      4.20 o
 -10   5   1      207.39      187.11      7.15 o
  -9   5   1       10.44       15.48      3.57 o
  -8   5   1        4.92       16.97      3.98 o
  -7   5   1      134.04      157.89     11.67 o
  -6   5   1      786.07      729.72     13.37 o
  -5   5   1        0.15        3.21      1.49 o
  -4   5   1     1966.90     2028.83     59.36 o
  -3   5   1      425.42      434.95     13.37 o
  -2   5   1    11184.25    10714.53    209.50 o
  -1   5   1      303.87      286.30      9.61 o
   0   5   1    15644.73    14765.82    351.20 o
   1   5   1     6555.62     6261.47    251.01 o
   2   5   1        3.54        0.91      2.59 o
   3   5   1     1346.99     1311.33     18.72 o
   4   5   1     1423.02     1349.28     49.86 o
   5   5   1      449.74      461.36     17.53 o
   6   5   1      389.80      389.49      7.82 o
   7   5   1       44.65       52.48      3.33 o
   8   5   1       15.79       15.23      3.08 o
   9   5   1       63.75       49.33     10.39 o
  10   5   1       37.36       40.14      4.22 o
  11   5   1      263.80      274.64     11.57 o
 -11   6   1      215.40      215.60     43.91 o
 -10   6   1       22.63       13.19      5.12 o
  -9   6   1      218.71      230.35      8.53 o
  -8   6   1     1796.26     1880.34     46.71 o
  -7   6   1       46.51       39.51      5.21 o
  -6   6   1      475.45      427.13      8.80 o
  -5   6   1      807.52      854.54     20.81 o
  -4   6   1        5.30        1.59      3.01 o
  -3   6   1     3190.44     3303.12     83.01 o
  -2   6   1        2.93       -3.27      3.27 o
  -1   6   1     4190.05     4003.95    115.67 o
   0   6   1     6897.29     6594.23    177.75 o
   1   6   1     3253.78     3196.22    113.12 o
   2   6   1     9031.83     8657.72    203.17 o
   3   6   1     3091.46     3218.16     59.45 o
   4   6   1       22.46       36.78      2.01 o
   5   6   1      112.26       95.61      4.02 o
   6   6   1      227.87      228.03     10.39 o
   7   6   1      699.89      701.94     22.36 o
   8   6   1     1304.51     1297.90     41.77 o
   9   6   1       26.84       25.43      6.31 o
  10   6   1        0.17       -5.54      7.89 o
  11   6   1      114.43       99.00      7.02 o
 -11   7   1       31.92       24.71      7.42 o
 -10   7   1       57.28       61.06      8.13 o
  -9   7   1      103.90      103.16      5.14 o
  -8   7   1       34.94       35.31      8.31 o
  -7   7   1      612.97      613.62     14.10 o
  -6   7   1      163.20      151.23     12.32 o
  -5   7   1      143.58      151.73     10.12 o
  -4   7   1     1031.97      986.90     22.42 o
  -3   7   1     2198.51     2418.46     42.74 o
  -2   7   1     6549.73     6647.37    125.85 o
  -1   7   1      158.54      148.93      5.78 o
   0   7   1      106.83      125.94      6.85 o
   1   7   1     2304.10     2169.69     79.54 o
   2   7   1       48.85       55.00      3.30 o
   3   7   1      740.80      689.37     10.94 o
   4   7   1     1896.92     1855.52     30.76 o
   5   7   1       35.04       22.49      4.61 o
   6   7   1     1180.22     1145.60     22.71 o
   7   7   1      586.42      608.96     20.96 o
   8   7   1       42.20       45.34      5.42 o
   9   7   1       82.21       86.01      6.85 o
  10   7   1        2.33       -4.51      9.29 o
  11   7   1       10.88        8.49      5.40 o
 -11   8   1       88.22       58.62      7.48 o
 -10   8   1      377.52      416.37     14.72 o
  -9   8   1      235.86      206.91      8.24 o
  -8   8   1       12.64        6.27      5.63 o
  -7   8   1       24.17       23.00      3.37 o
  -6   8   1      308.69      309.48     10.90 o
  -5   8   1      277.62      278.60     11.85 o
  -4   8   1      328.33      367.87     10.36 o
  -3   8   1     5065.58     5087.45    105.69 o
  -2   8   1     1364.29     1330.52     36.45 o
  -1   8   1     3320.37     3257.69     95.38 o
   0   8   1     5475.99     5633.24    197.78 o
   1   8   1      108.99       99.64      7.00 o
   2   8   1     3103.50     3330.00     98.59 o
   3   8   1     3403.32     3439.26     56.59 o
   4   8   1       18.22       16.87      3.84 o
   5   8   1     2038.22     1974.11     39.25 o
   6   8   1      548.55      554.87     21.08 o
   7   8   1       41.35       32.61      3.88 o
   8   8   1        1.35       -5.69     10.06 o
   9   8   1        0.33        1.37      4.32 o
  10   8   1       23.23       26.43      8.15 o
  11   8   1       29.47       30.76      7.57 o
 -11   9   1       24.46       23.37     11.61 o
 -10   9   1       77.63       80.81      6.29 o
  -9   9   1       85.21       66.44      7.73 o
  -8   9   1       45.14       45.89      7.92 o
  -7   9   1     1524.03     1550.89     37.23 o
  -6   9   1      485.97      454.67     10.18 o
  -5   9   1      847.53      792.87     23.46 o
  -4   9   1        9.28        4.01     11.49 o
  -3   9   1      228.27      260.05      8.46 o
  -2   9   1     1794.46     1926.97     49.92 o
  -1   9   1      293.65      254.76     19.02 o
   0   9   1      924.62      884.71     33.40 o
   1   9   1     2688.28     2364.80     78.29 o
   3   9   1      489.67      423.97     12.38 o
   4   9   1     2378.95     2334.46     40.10 o
   5   9   1        6.49       12.47      3.42 o
   6   9   1     1334.50     1321.20     30.43 o
   7   9   1      399.45      409.44     11.16 o
   8   9   1        4.45        9.15      5.36 o
   9   9   1      145.78      152.41      7.14 o
  10   9   1       41.13       49.86      5.38 o
 -10  10   1        7.33       19.05      4.17 o
  -9  10   1       12.57        9.15      6.04 o
  -8  10   1       65.67       76.75      9.59 o
  -7  10   1      104.15      115.13     18.19 o
  -6  10   1       32.42       33.21     15.51 o
  -5  10   1     1005.57      978.44     22.58 o
  -4  10   1      956.63      940.67     19.32 o
  -3  10   1      677.86      593.22     20.84 o
  -2  10   1        6.12       14.95      4.55 o
  -1  10   1      223.84      240.37     14.20 o
   1  10   1       67.59       67.99      8.45 o
   2  10   1     2217.58     2053.09     57.84 o
   3  10   1      140.98      189.34      7.14 o
   4  10   1     1467.07     1541.70     28.72 o
   5  10   1      188.94      175.18      5.96 o
   6  10   1       12.78       12.89      3.75 o
   7  10   1     2036.11     2077.58     54.60 o
   8  10   1      163.88      158.20      7.35 o
   9  10   1      261.80      265.41     18.96 o
  10  10   1       38.25       34.00      9.70 o
 -10  11   1      105.73      108.65      7.80 o
  -9  11   1       82.81       77.49      6.55 o
  -8  11   1      139.76      131.28      6.41 o
  -7  11   1      762.80      765.47     32.63 o
  -6  11   1      125.83      140.04      4.88 o
  -5  11   1      103.51      109.09      6.88 o
  -4  11   1     1857.80     1923.17     55.92 o
  -3  11   1      965.25      973.94     20.08 o
  -2  11   1     2462.48     2400.91     40.39 o
  -1  11   1      298.81      228.01     15.24 o
   0  11   1        2.06       -5.95      7.14 o
   1  11   1      255.82      205.82     12.62 o
   2  11   1     1785.52     1744.96     48.94 o
   3  11   1      854.27      841.37     18.14 o
   4  11   1     2240.30     2367.24     48.14 o
   5  11   1     1196.13     1243.70     26.25 o
   6  11   1     3319.74     3529.79     81.78 o
   7  11   1      209.93      201.13      8.42 o
   8  11   1       11.95        7.01      5.80 o
   9  11   1      401.40      397.17     15.39 o
  10  11   1      415.67      404.95     18.04 o
 -10  12   1      261.89      235.53     15.72 o
  -9  12   1       67.37       78.57      5.73 o
  -8  12   1       17.16       12.44      4.18 o
  -7  12   1      378.01      358.98     20.45 o
  -6  12   1       10.65       24.45     12.35 o
  -5  12   1       98.04       95.96      4.05 o
  -4  12   1      360.37      327.97     15.75 o
  -3  12   1       95.71       72.10      5.36 o
  -2  12   1       22.19        7.92      4.29 o
  -1  12   1      101.03      145.14     13.34 o
   0  12   1      531.41      413.36     12.67 o
   1  12   1     1569.26     1706.08     43.46 o
   2  12   1      418.23      391.50     13.57 o
   3  12   1       24.04       24.88      3.36 o
   4  12   1      303.71      301.07      6.82 o
   5  12   1       99.55      100.48      3.98 o
   6  12   1      392.07      369.35     19.29 o
   7  12   1      213.27      210.36     11.24 o
   8  12   1      489.44      573.39     16.15 o
   9  12   1        3.09       -4.76      4.76 o
  10  12   1      612.58      627.93     29.35 o
 -10  13   1       30.17       32.03      8.28 o
  -9  13   1       31.86       33.35      7.68 o
  -8  13   1       82.42       73.56     18.16 o
  -7  13   1      497.84      508.00     28.34 o
  -6  13   1      588.56      660.05     24.02 o
  -5  13   1      424.82      374.60      9.40 o
  -4  13   1      299.59      274.60      8.01 o
  -3  13   1      467.65      442.97     13.43 o
  -2  13   1      291.63      286.59      7.96 o
  -1  13   1     1914.83     1935.72     40.28 o
   0  13   1      342.32      328.26     12.50 o
   1  13   1       83.79       97.04      4.83 o
   2  13   1      795.55      812.02     17.81 o
   3  13   1      365.61      336.90     22.48 o
   4  13   1       66.94       65.84      3.45 o
   5  13   1      607.81      602.58     13.13 o
   6  13   1       35.78       33.40      2.53 o
   7  13   1        4.68        6.90     11.67 o
   8  13   1      173.65      180.14     16.37 o
   9  13   1      956.83     1050.78     43.82 o
  -9  14   1       34.44       26.97      7.77 o
  -8  14   1      148.07      121.02     15.09 o
  -7  14   1       67.39       63.94      3.70 o
  -6  14   1      776.79      732.01     25.13 o
  -5  14   1      293.66      300.13      8.23 o
  -4  14   1       14.76       19.36      4.69 o
  -3  14   1     1555.87     1586.69     32.84 o
  -2  14   1        1.69        3.34      6.10 o
  -1  14   1      835.24      822.90     16.55 o
   0  14   1       68.83       60.13      5.09 o
   1  14   1      668.58      639.16     14.29 o
   2  14   1      665.35      651.15     15.80 o
   3  14   1      173.85      169.44     11.91 o
   4  14   1       18.11       15.26      3.01 o
   5  14   1      715.15      699.78     21.67 o
   6  14   1       36.41       29.29     11.52 o
   7  14   1      299.57      337.94     12.50 o
   8  14   1       33.48       36.65      5.02 o
   9  14   1      358.44      358.79     30.66 o
  -9  15   1       75.40       86.45     10.00 o
  -8  15   1       42.12       32.35      5.98 o
  -7  15   1       13.37       13.81      8.34 o
  -5  15   1       60.33       80.15      7.44 o
  -4  15   1     1094.36      948.74     24.98 o
  -3  15   1     1121.79     1073.66     24.83 o
  -2  15   1      737.12      724.99     18.21 o
  -1  15   1     1114.25     1110.90     22.07 o
   0  15   1      523.23      511.14     12.33 o
   1  15   1     1559.47     1555.05     30.40 o
   2  15   1       15.94       20.13      4.19 o
   3  15   1      105.63       99.40     11.07 o
   4  15   1      159.31      183.33     17.56 o
   5  15   1       32.27       19.12      4.76 o
   6  15   1       72.65       68.41      7.68 o
   7  15   1       22.54       19.83      4.67 o
   8  15   1       24.72        8.61     18.01 o
   9  15   1       10.77        6.55      7.74 o
  -9  16   1        0.14        3.51      8.28 o
  -8  16   1      245.47      250.92     12.09 o
  -7  16   1       69.30       59.48      7.40 o
  -6  16   1      320.74      331.37     11.86 o
  -5  16   1      217.06      223.65      7.79 o
  -4  16   1       88.23       79.29      6.06 o
  -3  16   1      218.09      196.78      7.56 o
  -2  16   1       17.83       25.88      4.24 o
  -1  16   1       67.86       85.20      5.13 o
   0  16   1     2704.50     2723.87     53.17 o
   1  16   1      301.06      344.61      9.82 o
   2  16   1     2217.22     2273.86     48.61 o
   3  16   1      277.64      271.93      9.97 o
   4  16   1      222.50      263.35      7.30 o
   5  16   1       12.47       19.10      3.80 o
   6  16   1        4.86        6.12     11.76 o
   7  16   1        1.93        7.13     11.31 o
   8  16   1      252.84      283.87     17.68 o
  -8  17   1       12.24       16.89      5.72 o
  -7  17   1       33.17       43.43      3.82 o
  -6  17   1        7.89        5.44      4.50 o
  -5  17   1        0.35       -1.69      4.76 o
  -4  17   1       75.80       90.91      9.70 o
  -3  17   1        9.38       16.64      4.23 o
  -2  17   1      535.85      519.77     13.79 o
  -1  17   1      335.42      340.88      9.72 o
   0  17   1     1044.23     1094.91     24.31 o
   1  17   1      689.46      750.85     18.00 o
   2  17   1      147.49      121.32      6.73 o
   3  17   1        7.45        5.27      3.32 o
   4  17   1      428.68      424.97     12.93 o
   5  17   1      278.72      262.02      7.86 o
   6  17   1      190.25      163.03      6.05 o
   7  17   1       91.30       83.70     10.39 o
   8  17   1        9.15       -5.97      5.97 o
  -8  18   1       13.94       12.32      8.10 o
  -7  18   1        2.49        2.88      3.33 o
  -6  18   1      672.99      683.28     15.77 o
  -5  18   1      207.78      193.38     10.00 o
  -4  18   1      476.72      448.86     14.53 o
  -3  18   1       57.75       54.61      6.70 o
  -2  18   1        0.53        1.53     10.51 o
  -1  18   1       75.07       77.29      5.67 o
   0  18   1       47.32       49.27      6.16 o
   1  18   1      217.75      215.27      9.85 o
   2  18   1      335.75      357.27     11.28 o
   3  18   1       42.91       42.08      6.19 o
   4  18   1        8.33        8.24      3.87 o
   5  18   1      238.66      259.18     24.68 o
   6  18   1      115.79      110.21      9.76 o
   7  18   1        1.44       -5.10      5.62 o
   8  18   1      142.50      124.91     20.72 o
  -7  19   1     1003.11     1100.89     38.70 o
  -6  19   1      115.31       99.45      5.60 o
  -5  19   1      165.18      150.31      6.11 o
  -4  19   1        8.77       -5.51     10.63 o
  -3  19   1      212.16      195.96     10.85 o
  -2  19   1       12.72       11.37     16.43 o
  -1  19   1       59.16       52.98      6.67 o
   0  19   1      115.77      105.21     18.04 o
   1  19   1      546.15      495.08     15.24 o
   2  19   1       23.23       29.35      9.88 o
   3  19   1     1264.81     1318.89     32.11 o
   4  19   1       32.10       32.52      4.31 o
   5  19   1       33.36       35.80      4.70 o
   6  19   1        0.77       -5.25      9.56 o
   7  19   1       80.23       81.35     24.83 o
  -7  20   1       47.72       53.64      9.47 o
  -6  20   1      174.01      165.40      8.16 o
  -5  20   1      172.04      167.73     20.30 o
  -4  20   1       93.60       87.28      5.93 o
  -3  20   1      229.58      233.66      9.73 o
  -2  20   1      621.93      623.84     17.31 o
  -1  20   1        2.98       15.28      8.66 o
   0  20   1       57.11       75.67      6.86 o
   1  20   1       37.35       30.86      5.15 o
   2  20   1       32.07       40.66      5.54 o
   3  20   1        0.52       -4.22      4.35 o
   4  20   1        6.41       13.54      3.96 o
   5  20   1       86.48       71.70     17.53 o
   6  20   1        2.17       10.36      3.99 o
   7  20   1       56.35       47.69     13.16 o
  -6  21   1        0.69        0.12     15.72 o
  -5  21   1       39.92       41.06      7.66 o
  -4  21   1        0.52       -5.36      5.36 o
  -3  21   1       56.32       35.73      5.32 o
  -2  21   1       11.02        4.04      7.68 o
  -1  21   1       56.00       42.16      6.43 o
   0  21   1      246.48      243.63      9.65 o
   1  21   1      530.85      577.60     17.24 o
   2  21   1       41.10       56.86     11.43 o
   3  21   1      380.47      401.18     12.55 o
   4  21   1       79.99       74.69      7.14 o
   5  21   1      361.52      342.92     16.81 o
   6  21   1      220.59      215.33     32.77 o
  -5  22   1      180.51      169.80     13.99 o
  -4  22   1        1.99       16.32      6.52 o
  -3  22   1        5.66       -0.88      3.72 o
  -2  22   1        2.80        8.75      6.91 o
  -1  22   1        0.06        0.63      7.65 o
   0  22   1      157.15      153.75      8.23 o
   1  22   1       66.59       50.93      7.80 o
   2  22   1       90.81      107.69     17.47 o
   3  22   1      110.62      115.37      7.33 o
   4  22   1       17.15       31.57      8.48 o
   5  22   1       12.67        7.20      7.74 o
  -4  23   1      728.27      767.28     33.65 o
  -3  23   1        1.57       -7.98     10.42 o
  -2  23   1      200.16      180.57      9.34 o
  -1  23   1       45.97       32.32     14.20 o
   0  23   1        5.45       11.26      7.03 o
   1  23   1      511.66      519.57     41.65 o
   2  23   1      188.87      184.90      8.35 o
   3  23   1       19.02       16.44      5.74 o
   4  23   1        0.66        7.31      5.62 o
  -3  24   1        0.53        0.60      7.44 o
  -2  24   1      149.35      137.17     13.04 o
  -1  24   1       71.40       75.25      8.99 o
   0  24   1       41.96       20.84     11.37 o
   1  24   1       80.42      110.98     40.48 o
   2  24   1       11.44       -4.85     21.20 o
   3  24   1        8.15       16.86      8.86 o
  -1  25   1      109.23      113.66     12.68 o
   0  25   1       68.88       41.56     11.37 o
 -11   0   2       60.40       56.08      6.61 o
  -9   0   2     2592.97     2723.98     84.07 o
  -8   0   2        2.18       -0.60      3.63 o
  -7   0   2      904.35      924.31     29.65 o
  -6   0   2     1059.45      917.40     21.61 o
  -5   0   2       22.20       14.94      2.32 o
  -4   0   2     4767.76     4505.20     93.71 o
  -3   0   2     3977.35     3550.88     75.73 o
  -2   0   2    23355.69    21931.75    554.46 o
  -1   0   2     1830.22     1825.87     40.48 o
   0   0   2    12101.20    10696.12    275.42 o
   1   0   2        7.09       12.21      1.13 o
   2   0   2    40039.98    38583.92   1001.70 o
   3   0   2    15875.34    15400.58    415.33 o
   4   0   2     2975.41     2990.35     79.78 o
   5   0   2     1115.77     1258.37     36.08 o
   6   0   2       62.33       79.90      4.47 o
   7   0   2       42.17       53.11      3.63 o
   8   0   2      364.34      384.73     10.42 o
   9   0   2       67.92       71.80      2.80 o
  11   0   2      322.53      282.56     16.55 o
 -11   1   2       10.55        4.84      2.75 o
 -10   1   2      293.99      290.41     11.37 o
  -9   1   2      312.46      325.61      9.96 o
  -8   1   2      542.88      564.66     14.48 o
  -7   1   2      180.95      191.26      5.82 o
  -6   1   2      397.79      370.98      6.98 o
  -5   1   2     1886.47     1907.68     26.28 o
  -4   1   2      835.79      900.31     12.70 o
  -3   1   2     4472.11     4390.38     70.06 o
  -2   1   2     1200.74     1161.43     19.60 o
  -1   1   2     4494.23     4089.03     72.88 o
   1   1   2    10633.78    10234.26    168.35 o
   2   1   2       43.18       62.06      2.47 o
   3   1   2     6770.29     6425.80     97.81 o
   4   1   2     4977.85     5168.34     75.61 o
   5   1   2      419.06      367.08      7.40 o
   6   1   2     1153.97     1208.67     18.55 o
   7   1   2      352.96      353.38      6.37 o
   8   1   2       15.81       18.92      2.83 o
   9   1   2        5.79        7.57      2.28 o
  10   1   2      144.39      150.27      8.57 o
  11   1   2        7.92       13.63      4.10 o
 -11   2   2       93.41       92.70      6.70 o
 -10   2   2       56.84       41.03      4.50 o
  -9   2   2      910.38      908.06     22.85 o
  -8   2   2       93.61       88.54      3.70 o
  -7   2   2       20.60       17.51      3.93 o
  -6   2   2        4.54       -1.68      1.68 o
  -5   2   2      860.15      793.04     11.73 o
  -4   2   2       74.59       95.32      4.94 o
  -3   2   2       29.25       31.41      1.79 o
  -2   2   2     1414.30     1467.73     27.19 o
  -1   2   2     1049.86      928.12     14.66 o
   0   2   2      348.26      352.94     10.04 o
   1   2   2      949.53      953.67     28.70 o
   2   2   2       31.02       24.97      1.25 o
   3   2   2     2600.55     2533.88     45.38 o
   4   2   2     4907.05     5044.62     77.71 o
   5   2   2        8.72       14.10      4.70 o
   6   2   2       79.59       83.77      3.49 o
   7   2   2      115.19      110.67      4.27 o
   8   2   2       13.05       10.84      3.05 o
   9   2   2       96.94       87.55      9.56 o
  10   2   2      338.55      325.05      9.87 o
  11   2   2       97.08      100.04      6.36 o
 -11   3   2        7.37        9.85      3.72 o
 -10   3   2      342.93      362.22     13.93 o
  -9   3   2      103.35      112.64      6.97 o
  -8   3   2     1809.51     1896.11     65.13 o
  -7   3   2       51.44       51.06      2.35 o
  -6   3   2     1001.35      974.96     16.01 o
  -5   3   2     6140.76     6235.07     85.14 o
  -4   3   2      698.83      582.20      8.79 o
  -3   3   2     2355.48     2267.61     38.25 o
  -2   3   2       35.54       70.32      7.14 o
  -1   3   2    12956.43    12487.16    250.53 o
   0   3   2      818.52      761.79     11.07 o
   1   3   2     9791.75     9129.44    249.55 o
   2   3   2      201.32      168.67      3.45 o
   3   3   2     4835.11     4605.27     62.02 o
   4   3   2       22.58       52.92      3.99 o
   5   3   2      925.77      897.52     25.78 o
   6   3   2      193.07      184.51      5.00 o
   7   3   2      389.58      356.59      8.38 o
   8   3   2      443.50      420.38     10.64 o
   9   3   2      426.77      444.71     11.53 o
  10   3   2       53.86       50.55      4.97 o
  11   3   2      419.98      436.21     16.12 o
 -11   4   2      109.32       99.60     10.24 o
 -10   4   2     1131.06     1162.86     32.25 o
  -9   4   2      205.74      190.53     11.31 o
  -8   4   2       93.95       97.06      4.97 o
  -7   4   2       63.31       55.42      2.68 o
  -6   4   2     1669.69     1596.16     31.63 o
  -5   4   2     1809.41     1795.22     25.54 o
  -4   4   2      421.87      513.37     25.57 o
  -3   4   2      155.19      165.33      5.66 o
  -2   4   2     4140.31     4146.31    182.24 o
  -1   4   2       51.39       50.45      3.24 o
   0   4   2     2202.67     2198.23     33.00 o
   1   4   2      115.42      131.64      4.50 o
   2   4   2     7375.82     6987.52    123.13 o
   3   4   2      455.45      517.41      8.23 o
   4   4   2     6372.50     6333.38     89.50 o
   5   4   2       15.62       -1.11     10.48 o
   6   4   2      938.70      977.74     35.28 o
   7   4   2      667.31      665.95     13.59 o
   8   4   2      364.33      385.64     15.01 o
   9   4   2       12.98       10.36      3.81 o
  10   4   2       10.57       14.61      4.47 o
  11   4   2       31.06       48.00     24.44 o
 -11   5   2        0.01        2.84      3.96 o
 -10   5   2        0.39        5.80      4.00 o
  -9   5   2      926.91      989.14     26.97 o
  -8   5   2        2.90        4.43      2.55 o
  -7   5   2     3113.18     3219.09     60.97 o
  -6   5   2     1022.73     1069.04     19.17 o
  -5   5   2      174.66      187.06      4.70 o
  -4   5   2      173.97      172.30      5.78 o
  -3   5   2     4465.60     4548.03     76.54 o
  -2   5   2     7339.88     7371.72    126.03 o
  -1   5   2      119.72       99.64      3.77 o
   0   5   2     1530.79     1593.05     24.30 o
   1   5   2      629.11      601.45     12.78 o
   2   5   2     3610.36     3451.77     46.22 o
   3   5   2        4.16        7.93      0.96 o
   4   5   2     2056.33     2316.48     37.27 o
   5   5   2        7.43       15.07      2.47 o
   6   5   2      376.22      368.54      8.95 o
   7   5   2       80.24       98.59      7.74 o
   8   5   2       81.15       84.96      4.33 o
   9   5   2        2.40        5.61      2.67 o
  10   5   2        6.98       10.58      4.83 o
  11   5   2      168.61      168.79     11.49 o
 -11   6   2      188.48      178.30     26.43 o
 -10   6   2        0.16       -1.18      7.17 o
  -9   6   2      125.78      115.84      5.36 o
  -8   6   2      216.28      219.33     17.33 o
  -7   6   2      377.09      359.72      8.81 o
  -6   6   2      346.48      340.85      8.57 o
  -5   6   2     1861.85     1817.59     29.95 o
  -4   6   2     2830.33     2819.18     52.21 o
  -3   6   2     6439.57     6650.98    107.91 o
  -2   6   2        1.84        2.17      7.74 o
  -1   6   2      683.22      738.56     14.62 o
   0   6   2      208.49      202.62      4.95 o
   1   6   2      456.26      498.44     21.79 o
   2   6   2     3395.23     3336.08     62.22 o
   3   6   2      318.22      325.40      5.52 o
   4   6   2      698.92      585.00     17.12 o
   5   6   2     1354.59     1456.62     30.04 o
   6   6   2     3544.22     3682.47     60.45 o
   7   6   2        8.65        0.96      3.84 o
   8   6   2      141.36      138.10     10.12 o
   9   6   2      135.72      139.88      5.93 o
  10   6   2      934.89      979.31     44.35 o
  11   6   2       31.08       25.29      4.88 o
 -11   7   2       52.13       38.78      7.12 o
 -10   7   2        0.02        4.59      4.66 o
  -9   7   2       29.32       27.16      6.04 o
  -8   7   2        8.14       12.62      3.57 o
  -7   7   2      972.90     1018.90     19.96 o
  -6   7   2     1536.75     1535.47     25.43 o
  -5   7   2        8.61        7.29      3.33 o
  -4   7   2     2404.30     2462.82     48.40 o
  -3   7   2     1725.48     2033.23     38.14 o
  -2   7   2     2142.78     2206.19     77.93 o
  -1   7   2     1828.13     1803.53     30.07 o
   0   7   2     4427.78     4357.42     93.47 o
   1   7   2     8651.85     8521.54    238.62 o
   2   7   2      139.76      117.35      5.30 o
   3   7   2     2330.09     2216.78     31.11 o
   4   7   2     2112.33     2099.50     34.87 o
   5   7   2      329.30      311.56      7.85 o
   6   7   2      918.50      912.57     23.43 o
   7   7   2       81.82       79.73      3.97 o
   8   7   2      433.32      459.86     15.48 o
   9   7   2       67.53       69.92      5.51 o
  10   7   2        1.10        2.57      3.60 o
  11   7   2      738.51      730.79     27.53 o
 -11   8   2      178.51      150.68      9.45 o
 -10   8   2       59.91       62.05      5.46 o
  -9   8   2      241.96      253.14      9.95 o
  -8   8   2      502.04      493.61     15.87 o
  -7   8   2      151.96      139.46      4.43 o
  -6   8   2       93.78      102.08      4.85 o
  -5   8   2       23.86       28.48      3.07 o
  -4   8   2       37.91       31.71      5.09 o
  -3   8   2       62.75       38.70      7.26 o
  -2   8   2      887.93     1131.44     24.94 o
  -1   8   2     2191.42     2137.11     48.25 o
   0   8   2     2310.28     2458.43     51.96 o
   1   8   2      109.34      140.03     10.95 o
   2   8   2     2833.44     3060.31     48.34 o
   3   8   2       84.24       79.09      3.14 o
   4   8   2      704.32      643.50     11.41 o
   5   8   2      422.46      420.47     10.54 o
   6   8   2       97.89      105.16      5.83 o
   7   8   2      351.01      355.17     10.26 o
   8   8   2        1.46        3.52      3.47 o
   9   8   2       88.32       90.78     19.14 o
  10   8   2        2.05        8.21      9.50 o
 -11   9   2       19.62        6.37     10.09 o
 -10   9   2       18.09       18.74      4.60 o
  -9   9   2      225.49      230.33     12.98 o
  -8   9   2      207.26      199.11      8.51 o
  -7   9   2     1793.85     1811.28     79.42 o
  -6   9   2       97.46      114.67      3.94 o
  -5   9   2     2346.46     2263.90     36.46 o
  -4   9   2      267.50      264.93      6.00 o
  -3   9   2        8.75        3.20      3.06 o
  -2   9   2      119.95      129.91      7.32 o
  -1   9   2      283.01      307.71     19.71 o
   0   9   2        3.56        6.98      6.04 o
   2   9   2      342.50      301.24     18.75 o
   3   9   2     2650.33     2606.96     36.04 o
   4   9   2      122.15      123.78      3.90 o
   5   9   2        0.24        5.90      5.95 o
   6   9   2      276.15      273.98      9.57 o
   7   9   2        5.52       -0.66      5.39 o
   8   9   2       28.79       39.47      3.66 o
   9   9   2       14.76        3.81      4.14 o
  10   9   2      183.84      185.74     15.49 o
 -10  10   2       36.45       25.48     11.31 o
  -9  10   2      129.53      126.25     12.21 o
  -8  10   2      240.00      247.85      8.78 o
  -7  10   2     2077.73     2167.91     48.52 o
  -6  10   2      724.39      762.31     14.91 o
  -5  10   2     2250.82     2426.48     54.94 o
  -4  10   2      541.15      520.91     10.02 o
  -3  10   2      642.49      729.78     23.61 o
  -2  10   2     1989.94     2133.28     38.81 o
  -1  10   2     1600.48     1574.94     42.19 o
   0  10   2      890.78      963.21     23.02 o
   2  10   2        9.69       36.38      4.88 o
   3  10   2       93.94      118.83      8.69 o
   4  10   2      882.63      816.01     17.80 o
   5  10   2      188.69      157.12      5.58 o
   6  10   2      194.19      204.27      9.50 o
   7  10   2        0.24        7.56      3.69 o
   8  10   2       98.18       87.54      5.36 o
   9  10   2      401.31      459.33     29.95 o
  10  10   2       60.44       76.33     17.50 o
 -10  11   2       79.63       73.57      7.54 o
  -9  11   2       40.01       29.08      5.83 o
  -8  11   2      155.81      143.41      6.19 o
  -7  11   2       99.97      113.73      4.23 o
  -6  11   2       65.17       47.06      4.55 o
  -5  11   2      115.47      110.43     24.11 o
  -4  11   2        0.13        6.69      3.52 o
  -3  11   2        1.88        0.38      2.40 o
  -2  11   2      990.24      859.89     20.78 o
  -1  11   2      285.26      274.84      8.98 o
   0  11   2     3461.90     3190.99     70.63 o
   1  11   2        6.27       -7.08      8.51 o
   2  11   2      640.99      630.37     22.50 o
   3  11   2       18.38       25.42      2.53 o
   4  11   2      174.32      159.02      5.03 o
   5  11   2      435.01      408.89     10.17 o
   6  11   2      827.64      876.74     28.82 o
   8  11   2        1.26       -1.66      4.62 o
   9  11   2        3.28       -2.12      4.79 o
  10  11   2       59.35       46.68      6.19 o
 -10  12   2       74.14       65.61      9.47 o
  -9  12   2       55.36       51.76      7.89 o
  -8  12   2       42.30       38.91      6.01 o
  -7  12   2        5.54        3.76      4.47 o
  -6  12   2      666.41      632.06     28.22 o
  -5  12   2        8.22       10.19      2.47 o
  -4  12   2      681.97      674.99     23.40 o
  -3  12   2     1815.19     1879.25     47.22 o
  -2  12   2      362.37      316.67      8.28 o
  -1  12   2     2964.98     2903.77     68.40 o
   0  12   2     1129.53     1087.16     51.17 o
   1  12   2      362.21      343.60     11.42 o
   2  12   2     1548.56     1543.71     36.40 o
   3  12   2      375.40      407.80     17.41 o
   4  12   2       44.40       43.51      6.94 o
   5  12   2      246.28      237.31      6.47 o
   6  12   2      522.96      442.83     17.38 o
   7  12   2      135.36      114.25      8.36 o
   8  12   2      204.66      184.31     15.57 o
   9  12   2       10.42        0.85     11.55 o
  10  12   2        4.31        0.14      5.65 o
 -10  13   2       67.63       64.84      9.41 o
  -9  13   2      390.50      375.14     17.56 o
  -8  13   2      165.19      158.65     19.41 o
  -7  13   2      533.61      546.88     23.76 o
  -6  13   2      955.97      922.36     27.98 o
  -5  13   2     2160.23     2288.72     42.25 o
  -4  13   2        2.47       -2.66      4.13 o
  -3  13   2      756.29      752.20     37.87 o
  -2  13   2      133.05      138.70      5.26 o
  -1  13   2      792.13      803.43     18.08 o
   0  13   2       33.79       45.61      3.79 o
   1  13   2      415.33      468.97     19.05 o
   2  13   2       45.20       54.12      3.30 o
   3  13   2      999.06      922.22     49.47 o
   4  13   2       10.57       17.68      3.19 o
   5  13   2     1574.36     1606.32     38.27 o
   6  13   2        8.51        7.18      1.96 o
   7  13   2       24.80       25.04     12.03 o
   8  13   2       56.19       49.09      5.34 o
   9  13   2      111.55      100.44      7.76 o
  -9  14   2      119.23      125.98      9.47 o
  -8  14   2      172.65      163.79      5.95 o
  -7  14   2      553.90      567.13     19.11 o
  -6  14   2      101.13       98.19     12.03 o
  -5  14   2      244.27      204.32      6.36 o
  -4  14   2       43.14       28.04     10.06 o
  -3  14   2      421.25      375.14     10.82 o
  -2  14   2      801.25      795.44     17.40 o
  -1  14   2     2469.04     2460.81     46.19 o
   0  14   2     1206.83     1330.95     25.85 o
   1  14   2      200.26      204.38      7.47 o
   2  14   2      102.72      105.58     10.63 o
   3  14   2       60.54       75.39      3.80 o
   4  14   2      111.47      117.44     12.50 o
   5  14   2      765.97      836.18     19.45 o
   6  14   2        0.08       -3.61      5.36 o
   7  14   2      374.54      362.20     23.10 o
   8  14   2      221.76      215.05     13.57 o
   9  14   2      101.00       82.99      7.92 o
  -9  15   2      486.87      540.72     22.64 o
  -8  15   2       81.94       62.41     13.37 o
  -7  15   2      258.58      221.17      9.47 o
  -6  15   2        5.84        8.27      3.82 o
  -5  15   2      241.70      226.20      8.54 o
  -4  15   2      580.26      559.09     16.28 o
  -3  15   2      106.89      111.31      6.33 o
  -2  15   2       76.93       63.80      9.05 o
  -1  15   2       51.86       49.43      4.08 o
   0  15   2      803.03      792.90     16.31 o
   1  15   2     2994.65     3124.24     67.99 o
   2  15   2      453.12      407.05     12.35 o
   3  15   2     1043.78     1121.02     44.41 o
   4  15   2      533.40      530.59     23.73 o
   5  15   2       35.74       28.42      4.50 o
   6  15   2      351.88      350.38     12.73 o
   7  15   2        0.03        2.60      4.78 o
   8  15   2       52.86       49.89      6.43 o
   9  15   2       40.72       34.46     15.15 o
  -8  16   2        0.34       -6.04      6.04 o
  -7  16   2       96.86       82.16      5.18 o
  -6  16   2        8.37        7.81      3.96 o
  -5  16   2        4.18        0.49     12.50 o
  -4  16   2      245.51      248.96     25.39 o
  -3  16   2      271.97      254.24      9.33 o
  -2  16   2      881.09      890.90     20.10 o
  -1  16   2       89.34       77.33      5.22 o
   0  16   2      779.36      818.86     43.40 o
   1  16   2      162.33      164.76     10.00 o
   2  16   2     1720.57     1743.93     36.63 o
   3  16   2       30.74       41.40      4.70 o
   4  16   2       94.59      110.11      4.88 o
   5  16   2       46.33       33.41      3.59 o
   6  16   2       89.84       67.27      5.66 o
   7  16   2       26.54       29.89      6.67 o
   8  16   2      124.50      118.80      8.65 o
  -8  17   2       31.00       28.02      5.18 o
  -7  17   2      399.39      425.93     19.08 o
  -6  17   2       21.86       21.30      5.06 o
  -5  17   2       22.53       10.40     12.32 o
  -4  17   2      328.40      295.39     31.70 o
  -3  17   2      175.28      185.40      8.06 o
  -2  17   2     2778.70     2731.77     81.18 o
  -1  17   2     1727.23     1741.24     37.89 o
   0  17   2      278.63      262.61     38.64 o
   1  17   2      175.72      158.81     14.56 o
   2  17   2     1469.13     1440.63     30.13 o
   3  17   2     1024.21      989.10     29.38 o
   4  17   2        2.13       10.67      3.51 o
   5  17   2       57.85       53.89      9.29 o
   6  17   2      249.50      261.77     13.90 o
   7  17   2       17.74       39.35      7.68 o
   8  17   2      676.21      671.20     25.11 o
  -8  18   2      100.61      118.95     14.35 o
  -7  18   2        0.52       -1.82      3.09 o
  -6  18   2      108.83      114.26      9.11 o
  -5  18   2      202.60      175.83      7.81 o
  -4  18   2       24.79       33.46     11.85 o
  -3  18   2      438.16      424.57     13.68 o
  -2  18   2       33.79        9.94      5.77 o
  -1  18   2      131.23      122.77     11.49 o
   0  18   2      262.70      254.25     13.04 o
   1  18   2      273.17      267.43      8.62 o
   2  18   2       27.47       34.12      4.46 o
   3  18   2        0.07        6.43      4.86 o
   4  18   2      423.64      438.73     17.29 o
   5  18   2      269.16      252.09      9.79 o
   6  18   2      314.70      343.15     12.47 o
   7  18   2      598.44      640.45     25.78 o
  -7  19   2      288.58      287.62     12.92 o
  -6  19   2        6.79        7.67      3.38 o
  -5  19   2      700.72      727.29     20.87 o
  -4  19   2       38.70       19.20      5.04 o
  -3  19   2      409.69      424.83     15.74 o
  -2  19   2       65.08       62.82      6.52 o
  -1  19   2      586.15      571.51     24.23 o
   0  19   2        5.64        6.55      5.44 o
   1  19   2      587.54      588.78     21.40 o
   2  19   2        0.15        0.78      6.49 o
   3  19   2       76.44       88.74      5.13 o
   4  19   2        0.01        7.25      3.81 o
   5  19   2       16.62       19.08      4.35 o
   6  19   2        2.22       -4.61      4.61 o
   7  19   2        0.32       -1.19      6.37 o
  -7  20   2        0.09       11.55      6.07 o
  -6  20   2        0.66       -3.67      3.67 o
  -5  20   2       42.21       42.00      7.17 o
  -4  20   2       88.95       79.96     11.22 o
  -3  20   2      176.73      171.19      9.76 o
  -2  20   2      307.56      294.03     17.35 o
  -1  20   2      620.83      660.45     18.51 o
   0  20   2      112.48      106.53     21.58 o
   1  20   2       40.41       46.72     15.93 o
   2  20   2      553.81      579.44     15.43 o
   3  20   2       67.65       80.21      5.17 o
   4  20   2       17.35        0.64     17.03 o
   5  20   2       24.66       25.33      4.78 o
   6  20   2      124.86       87.35      7.89 o
  -6  21   2       45.84       45.59      5.37 o
  -5  21   2        0.22       -5.15      5.15 o
  -4  21   2       59.98       40.32      6.88 o
  -3  21   2      398.83      444.96     40.04 o
  -2  21   2      140.08      143.77     11.34 o
  -1  21   2       29.44       30.30      6.27 o
   0  21   2      880.28      954.68     27.69 o
   1  21   2      129.99      120.24      8.17 o
   2  21   2      238.25      252.97      9.88 o
   3  21   2      287.36      278.46     10.15 o
   4  21   2       23.44       31.36     19.53 o
   5  21   2      218.76      210.00     11.18 o
   6  21   2      167.42      195.36     19.26 o
  -5  22   2      255.53      253.70     12.51 o
  -4  22   2       69.15       39.08      8.37 o
  -3  22   2      234.89      227.45     12.67 o
  -2  22   2      141.07      127.71     23.58 o
  -1  22   2      317.91      326.38     13.91 o
   0  22   2       74.61       70.36      7.35 o
   1  22   2       39.19       32.41      7.29 o
   2  22   2       43.19       47.25      6.48 o
   3  22   2       26.56       24.61      5.22 o
   4  22   2       34.21       33.82      6.22 o
   5  22   2       93.05      103.48     15.18 o
  -4  23   2      293.69      260.89     29.95 o
  -3  23   2      262.57      335.74     41.53 o
  -2  23   2      519.28      518.41     30.07 o
  -1  23   2      158.74      144.08      8.44 o
   0  23   2      258.53      272.30     24.80 o
   1  23   2      374.12      356.21     14.73 o
   2  23   2      164.81      170.30     10.29 o
   3  23   2       84.83       65.02      7.10 o
   4  23   2        4.39       -0.90     14.38 o
  -3  24   2      154.18      154.80     14.47 o
  -2  24   2        0.34        3.51     21.91 o
  -1  24   2      151.13      165.93     13.87 o
   0  24   2        0.10       16.03     19.02 o
   1  24   2      276.08      257.77     14.44 o
   2  24   2      331.67      336.56     16.47 o
 -11   1   3      170.82      195.07     22.71 o
 -10   1   3       57.50       41.79      6.01 o
  -9   1   3      571.25      587.37     16.28 o
  -8   1   3      610.25      620.61     25.54 o
  -7   1   3      914.40      913.99     16.44 o
  -6   1   3      170.17      148.99      4.25 o
  -5   1   3      104.11       94.73      2.85 o
  -4   1   3      323.41      340.86      6.46 o
  -3   1   3     1181.88     1131.01     19.88 o
  -2   1   3     1214.78     1185.53     20.76 o
  -1   1   3     9463.08     8974.86    140.36 o
   1   1   3      751.60      714.52     10.07 o
   2   1   3     4117.11     3742.94     62.04 o
   3   1   3     5109.28     5447.72     84.03 o
   4   1   3      607.49      624.72     17.53 o
   5   1   3     1434.31     1628.30     25.10 o
   6   1   3      313.96      304.26      5.78 o
   7   1   3       27.35       20.30      1.46 o
   8   1   3      403.21      420.41     19.50 o
   9   1   3      113.31       86.50      4.64 o
  10   1   3        7.40       -1.93      9.76 o
  11   1   3        0.14       -0.92     11.34 o
 -11   2   3       26.18       27.35      6.49 o
 -10   2   3       20.65       19.19      3.60 o
  -9   2   3      601.10      600.23     20.29 o
  -8   2   3      425.92      443.64     12.71 o
  -7   2   3      350.44      335.09      7.63 o
  -6   2   3      135.19      103.13      6.64 o
  -5   2   3      221.66      219.10      4.86 o
  -4   2   3      692.02      689.59     14.32 o
  -3   2   3      657.87      615.46     12.96 o
  -2   2   3    12589.14    13008.21    287.63 o
   0   2   3     2638.46     2680.38     34.18 o
   1   2   3    20697.15    19303.21    253.28 o
   2   2   3        2.65        6.64      1.58 o
   3   2   3       77.71       46.16      2.08 o
   4   2   3       35.46       37.76      2.08 o
   5   2   3      904.00      975.66     14.73 o
   6   2   3       24.57       31.08      1.28 o
   7   2   3      908.25      863.09     18.43 o
   8   2   3       30.79       32.15      3.90 o
   9   2   3      711.52      728.28     15.25 o
  10   2   3        0.70        6.97      5.21 o
  11   2   3       33.12       30.80      5.63 o
 -11   3   3      454.12      435.21     22.39 o
 -10   3   3       16.48       13.76      7.17 o
  -9   3   3      929.58      906.62     39.65 o
  -8   3   3      151.64      156.77      5.55 o
  -7   3   3      162.22      162.08      6.19 o
  -6   3   3      405.97      445.95      8.33 o
  -5   3   3      340.81      321.66     11.13 o
  -4   3   3       19.51       14.15      3.57 o
  -3   3   3       37.98       31.70      5.92 o
  -2   3   3     7250.17     7406.97    126.38 o
  -1   3   3      739.22      726.96     12.44 o
   0   3   3     1470.01     1500.78     19.48 o
   1   3   3      282.65      317.13      5.27 o
   2   3   3     5616.52     5379.13    101.27 o
   3   3   3     2888.78     2880.70     35.85 o
   4   3   3     1623.86     1851.60     25.30 o
   5   3   3      363.25      387.60      8.02 o
   6   3   3        1.97        4.21      3.48 o
   7   3   3        4.51        4.35      3.07 o
   8   3   3       43.11       26.39      2.62 o
   9   3   3       13.54       24.68     10.75 o
  10   3   3       14.30       11.70      2.58 o
  11   3   3        6.93       17.74      6.06 o
 -11   4   3       33.79       26.73      6.07 o
 -10   4   3       95.01       96.21      7.20 o
  -9   4   3      577.08      570.60     19.83 o
  -8   4   3     1270.68     1285.27     38.59 o
  -7   4   3      837.88      819.15     30.66 o
  -6   4   3     2357.35     2449.77     44.97 o
  -5   4   3        0.71       -2.58      5.89 o
  -4   4   3      307.22      346.94      8.28 o
  -3   4   3     2105.61     2112.84     32.75 o
  -2   4   3      796.09      850.51     14.78 o
  -1   4   3     1836.89     1763.47     31.19 o
   0   4   3     1646.40     1522.88     19.91 o
   1   4   3      318.92      297.60      5.51 o
   2   4   3      918.23      883.79     11.88 o
   3   4   3      170.71      129.64      3.88 o
   4   4   3      773.85      776.41     12.09 o
   5   4   3      738.52      767.35     14.30 o
   6   4   3      666.33      667.09     29.14 o
   7   4   3      104.62      107.07      4.10 o
   8   4   3      106.76      107.16      8.31 o
   9   4   3       69.99       62.61      7.83 o
  10   4   3      101.52       94.40      5.22 o
  11   4   3        1.91        4.23     12.03 o
 -11   5   3      180.20      169.14     12.09 o
 -10   5   3      214.97      220.11     11.61 o
  -9   5   3      379.01      414.14     15.90 o
  -8   5   3      457.97      450.63     11.01 o
  -7   5   3      417.49      423.07     14.05 o
  -6   5   3     1581.50     1547.00     27.03 o
  -5   5   3       26.24       21.73      1.85 o
  -4   5   3     2105.63     2005.10     32.60 o
  -3   5   3      796.38      729.43     15.10 o
  -2   5   3      184.19      177.28      5.57 o
  -1   5   3      877.67      781.24     21.16 o
   0   5   3     8250.04     7893.53    118.41 o
   1   5   3     2349.94     2287.80     36.63 o
   2   5   3      893.51      795.67     12.74 o
   3   5   3      912.24      974.86     12.37 o
   4   5   3       80.44       68.37     14.35 o
   5   5   3       14.85        8.99      2.23 o
   6   5   3      147.76      123.82      4.79 o
   7   5   3        2.12        8.52      4.35 o
   8   5   3     1718.65     1786.35     34.88 o
   9   5   3       53.11       74.98      4.44 o
  10   5   3       13.42       17.77      3.48 o
  11   5   3      404.28      442.00     29.01 o
 -11   6   3        2.07        2.94      8.60 o
 -10   6   3      451.06      438.20     18.16 o
  -9   6   3       28.10       23.81      5.95 o
  -8   6   3      930.61      990.75     29.17 o
  -7   6   3      179.30      166.52      5.54 o
  -6   6   3      183.52      196.05      5.42 o
  -5   6   3      870.72      959.49     18.16 o
  -4   6   3     2400.48     2390.05     67.37 o
  -3   6   3     1071.46     1093.09     40.37 o
  -2   6   3     5694.70     5708.08     94.85 o
  -1   6   3      290.25      343.68     10.83 o
   0   6   3        8.51       17.96      1.85 o
   1   6   3      541.75      620.90      9.75 o
   2   6   3     1394.17     1447.30     24.53 o
   3   6   3      120.70      176.97      4.52 o
   4   6   3      112.15      102.32      8.22 o
   5   6   3     1441.02     1454.21     30.46 o
   6   6   3      704.01      741.89     15.66 o
   7   6   3       12.22       11.12      2.36 o
   8   6   3      115.20      115.33      8.42 o
   9   6   3       48.60       41.31      4.64 o
  10   6   3       16.76       15.63      5.33 o
 -11   7   3        2.03       -2.10      5.91 o
 -10   7   3       26.51       24.49      5.86 o
  -9   7   3      247.27      284.53      8.83 o
  -8   7   3        0.44       -1.79      4.17 o
  -7   7   3     1109.37     1114.59     22.98 o
  -6   7   3      176.57      166.29      4.64 o
  -5   7   3      153.19      193.79      5.30 o
  -4   7   3      141.32      231.77      5.40 o
  -3   7   3       88.32      121.60      6.34 o
  -2   7   3       16.33       11.70      2.29 o
  -1   7   3       64.32       56.89      3.16 o
   0   7   3      573.39      524.08      8.74 o
   1   7   3     1337.85     1307.15     17.41 o
   2   7   3       53.83       36.82      2.95 o
   3   7   3     1474.57     1548.61     24.92 o
   4   7   3      182.67      218.08      7.68 o
   5   7   3       97.60       97.18      5.03 o
   6   7   3     1414.77     1442.98     28.21 o
   7   7   3       69.82       71.83      4.18 o
   8   7   3      125.21      114.47      4.77 o
   9   7   3       59.95       54.40      4.44 o
  10   7   3        0.66        4.80      5.22 o
 -11   8   3        4.93       -2.04     13.43 o
 -10   8   3      368.65      378.87     17.65 o
  -9   8   3      284.91      272.82      9.50 o
  -8   8   3     3115.85     3236.59     65.20 o
  -7   8   3      212.58      229.12      6.19 o
  -6   8   3       57.96       52.15      5.36 o
  -5   8   3       11.74        5.29      7.23 o
  -4   8   3     1961.97     2017.74     35.06 o
  -3   8   3      183.89      155.36     12.06 o
  -2   8   3      248.05      327.78     19.74 o
  -1   8   3     5924.68     5907.15     87.50 o
   0   8   3      291.27      266.31      6.94 o
   1   8   3     2071.58     1917.85     33.93 o
   2   8   3        1.99        7.38      2.92 o
   3   8   3      196.54      214.21      5.19 o
   4   8   3      358.67      390.42      9.92 o
   5   8   3      617.52      566.27     30.13 o
   6   8   3        1.16        2.40      9.70 o
   7   8   3      534.55      517.28     17.36 o
   8   8   3      549.29      556.37     18.52 o
   9   8   3      104.31       90.85      5.41 o
  10   8   3       49.72       49.42      5.60 o
 -11   9   3        0.03       -0.96     10.66 o
 -10   9   3        1.32       16.37     10.75 o
  -9   9   3        2.30       -2.83      2.83 o
  -8   9   3      171.02      169.47      6.28 o
  -7   9   3     1299.14     1290.28     28.34 o
  -6   9   3      138.62      138.43     10.39 o
  -5   9   3        9.21       20.89      3.66 o
  -4   9   3      246.16      221.20     15.51 o
  -3   9   3        8.93        1.85      3.31 o
  -2   9   3      299.09      338.01     12.97 o
  -1   9   3      572.44      587.73     13.01 o
   0   9   3      185.23      180.17      5.86 o
   1   9   3      595.80      680.14     14.44 o
   2   9   3     1264.83     1329.64     30.18 o
   3   9   3       88.92       96.84      4.50 o
   4   9   3     1707.23     1719.89     26.76 o
   5   9   3      118.33      114.11      3.81 o
   6   9   3      782.20      798.02     21.56 o
   7   9   3      138.04      156.11      8.57 o
   8   9   3      783.95      836.18     41.08 o
   9   9   3        0.09       12.83      6.29 o
  10   9   3       42.34       45.55      6.09 o
  -9  10   3      125.92      118.21      6.85 o
  -8  10   3      229.99      229.07      6.60 o
  -7  10   3      744.58      731.09     49.98 o
  -6  10   3      517.90      481.41     10.82 o
  -5  10   3        4.98        3.30      2.40 o
  -4  10   3     2682.33     2686.92     48.42 o
  -3  10   3     1706.72     1762.76     49.18 o
  -2  10   3      161.68      209.97      7.02 o
  -1  10   3      969.73      918.98     16.63 o
   0  10   3        0.00       -2.83      8.60 o
   1  10   3     2045.56     2077.59     38.64 o
   2  10   3       17.97        7.79      2.53 o
   3  10   3      104.31      125.22      7.14 o
   4  10   3     2416.12     2327.11     51.35 o
   5  10   3       98.09      115.67      5.66 o
   6  10   3     3670.18     3991.19     96.38 o
   7  10   3      454.43      456.61     20.28 o
   8  10   3        8.02        4.20      3.94 o
   9  10   3       82.73       56.54     17.35 o
  10  10   3       61.96       67.89      6.29 o
 -10  11   3      253.61      219.33     13.04 o
  -9  11   3      160.22      179.31     13.51 o
  -8  11   3      107.89      111.37     21.58 o
  -7  11   3        4.19        5.46      2.45 o
  -6  11   3       43.41       48.35     10.66 o
  -5  11   3      125.12       97.53     11.61 o
  -4  11   3      364.16      328.67     12.50 o
  -3  11   3       36.92       45.91      5.23 o
  -2  11   3      426.42      368.74     17.71 o
  -1  11   3     2872.65     2823.36     61.54 o
   0  11   3     2581.78     2403.76     83.14 o
   1  11   3     2132.82     2155.56     74.00 o
   2  11   3      458.86      391.88     13.13 o
   3  11   3      833.76      836.33     20.18 o
   4  11   3       18.91       23.20      3.54 o
   5  11   3      893.38      875.57     20.75 o
   6  11   3      206.70      203.38     12.71 o
   7  11   3      187.68      211.97     12.80 o
   8  11   3      825.56      890.67     24.62 o
   9  11   3        0.01       -0.63      7.98 o
  10  11   3      834.22      912.71     40.63 o
 -10  12   3      142.76      103.86     21.52 o
  -9  12   3        1.86       10.72      6.49 o
  -8  12   3        0.12        0.12      3.74 o
  -7  12   3      108.26      120.18     11.28 o
  -6  12   3      123.27      144.76      7.38 o
  -5  12   3        0.05        1.45      9.29 o
  -4  12   3      153.99      139.61      5.60 o
  -3  12   3        7.94       24.77      5.48 o
  -2  12   3      864.53      887.92     19.19 o
  -1  12   3      357.69      401.06     16.28 o
   0  12   3      335.27      357.77     11.73 o
   1  12   3     2480.06     2641.30     55.55 o
   2  12   3      310.56      322.50      8.87 o
   3  12   3        0.94        6.64      2.93 o
   4  12   3     1913.70     1893.63     34.15 o
   5  12   3      314.45      307.75      8.37 o
   6  12   3      251.63      226.86      9.60 o
   7  12   3      434.78      468.45     23.67 o
   8  12   3      584.16      647.52     19.00 o
   9  12   3        4.27        6.69      5.46 o
 -10  13   3       19.88       18.46      8.39 o
  -9  13   3        0.80       -5.70      5.70 o
  -8  13   3       25.86       32.25     10.09 o
  -7  13   3       18.66       19.61      2.97 o
  -6  13   3      128.93       94.16      5.17 o
  -5  13   3        3.70       -1.41      3.63 o
  -4  13   3       14.98        1.14     16.05 o
  -3  13   3        1.72       13.75      9.47 o
  -2  13   3       44.54       48.52      4.78 o
  -1  13   3      122.28      155.42     10.54 o
   0  13   3      554.24      594.24     13.64 o
   1  13   3      493.84      481.32     11.76 o
   2  13   3      161.21      171.09      6.52 o
   3  13   3     1110.46     1150.64     20.96 o
   4  13   3      605.12      594.10     13.25 o
   5  13   3      792.45      860.62     18.83 o
   6  13   3      124.65      136.76     22.15 o
   7  13   3        0.89       10.71      7.65 o
   8  13   3       35.66       23.00      5.41 o
   9  13   3        0.91       -3.91      9.02 o
  -9  14   3       19.78       16.61      8.34 o
  -8  14   3       92.79       77.23      8.22 o
  -7  14   3       60.96       61.28      3.92 o
  -6  14   3      125.88      157.43     16.34 o
  -5  14   3       49.72       48.54      3.58 o
  -4  14   3       28.18       34.62      5.03 o
  -3  14   3      593.85      576.12     13.91 o
  -2  14   3       31.04       47.97      4.79 o
  -1  14   3     4059.04     4186.22     76.40 o
   0  14   3      221.56      230.53      7.87 o
   1  14   3       69.01       60.97      6.34 o
   2  14   3       11.20       23.62      8.19 o
   3  14   3       18.41       16.21      3.03 o
   4  14   3      476.54      480.59     11.11 o
   5  14   3       74.19       80.11      7.80 o
   6  14   3      391.76      382.84     13.04 o
   7  14   3       84.19       59.68      5.76 o
   8  14   3      344.78      332.41     29.95 o
   9  14   3      247.11      227.53     12.92 o
  -9  15   3       23.73        7.74      7.74 o
  -8  15   3      436.71      454.93     24.11 o
  -7  15   3       14.30       10.72      8.93 o
  -6  15   3      156.07      138.30     10.90 o
  -5  15   3      499.68      468.75     17.21 o
  -4  15   3      476.41      431.71     13.69 o
  -3  15   3      147.43      176.15     16.19 o
  -2  15   3      188.83      172.32      7.37 o
  -1  15   3      571.33      567.31     13.67 o
   0  15   3     1657.91     1591.95     31.23 o
   1  15   3      799.42      789.84     16.52 o
   2  15   3      285.70      310.59      9.62 o
   3  15   3       57.59       54.06      5.45 o
   4  15   3        0.07       -1.46      6.43 o
   5  15   3       31.95       20.76      3.49 o
   6  15   3      134.34      119.49     12.26 o
   7  15   3       29.52       23.54      5.25 o
   8  15   3        0.44        0.18      6.13 o
  -8  16   3      219.37      228.21      9.59 o
  -7  16   3      266.27      258.10     12.09 o
  -6  16   3      126.17      121.54     14.02 o
  -5  16   3      573.48      552.37     14.83 o
  -4  16   3       58.17       70.83      5.76 o
  -3  16   3     1005.82     1084.76     28.73 o
  -2  16   3      605.74      632.11     17.66 o
  -1  16   3       45.75       57.98      4.87 o
   0  16   3     2903.67     3019.91     61.47 o
   1  16   3      628.71      640.56     14.85 o
   2  16   3        0.89        6.63      3.73 o
   3  16   3       71.91       68.94      7.53 o
   4  16   3      600.52      622.19     16.67 o
   5  16   3      134.12      118.48      4.84 o
   6  16   3      269.85      305.49     10.54 o
   7  16   3      189.46      164.63     14.02 o
   8  16   3        0.87        5.32      4.62 o
  -8  17   3       39.26       43.22      6.37 o
  -7  17   3      342.25      338.49     13.34 o
  -6  17   3       26.92       20.87      9.14 o
  -5  17   3      147.78      150.19      7.36 o
  -4  17   3        3.69       -8.28      8.28 o
  -3  17   3      287.55      250.20     10.31 o
  -2  17   3       95.44      108.22     11.04 o
  -1  17   3      365.82      359.94     21.43 o
   0  17   3      749.71      766.00     19.40 o
   1  17   3      752.54      808.31     19.28 o
   2  17   3      328.23      314.22      9.50 o
   3  17   3     1232.08     1306.50     26.73 o
   4  17   3        4.30       -3.20      8.28 o
   5  17   3        0.03       -5.46      6.97 o
   6  17   3       72.52       62.88      4.50 o
   7  17   3       59.05       59.12      7.55 o
   8  17   3      270.37      248.50     12.20 o
  -7  18   3       10.24       18.96     17.95 o
  -6  18   3        1.48       -0.45     11.88 o
  -5  18   3        9.73       10.06      5.47 o
  -4  18   3      993.99     1006.20     31.47 o
  -3  18   3       15.22        9.94      5.16 o
  -2  18   3      354.08      378.28     20.87 o
  -1  18   3       15.12       16.92      4.95 o
   0  18   3      210.25      193.97      6.74 o
   1  18   3       88.76       71.89     11.82 o
   2  18   3        4.13       13.43      4.47 o
   3  18   3       79.91       62.86      5.21 o
   4  18   3       19.87       20.38      4.07 o
   5  18   3       56.44       49.19      4.42 o
   6  18   3        2.96        0.41      6.58 o
   7  18   3      902.26      928.11     42.76 o
  -7  19   3        0.66       -4.29      4.29 o
  -6  19   3      301.77      334.87     12.77 o
  -5  19   3      588.88      640.24     18.78 o
  -4  19   3      574.95      565.40     19.99 o
  -3  19   3      226.68      252.56     17.41 o
  -2  19   3      163.17      154.41      8.52 o
  -1  19   3        7.36        5.64      4.21 o
   0  19   3       47.92       52.93      7.20 o
   1  19   3       79.80       72.65      5.33 o
   2  19   3      107.59       96.53      5.62 o
   3  19   3       49.30       50.87      6.85 o
   4  19   3        7.39        1.28      7.56 o
   5  19   3      343.29      363.00     12.15 o
   6  19   3       13.44        1.69     27.12 o
   7  19   3      142.82      118.66     11.19 o
  -7  20   3       24.88       23.70      8.63 o
  -6  20   3       78.61       72.58      6.91 o
  -5  20   3      111.07       98.54      7.14 o
  -4  20   3      436.00      414.31     17.58 o
  -3  20   3      241.59      264.42     13.42 o
  -2  20   3        3.45        4.59      4.90 o
  -1  20   3      161.98      169.33      7.48 o
   0  20   3      544.99      544.18     21.02 o
   1  20   3        3.20        3.75      8.42 o
   2  20   3        0.64       -0.19      4.76 o
   3  20   3       17.35       21.25      4.35 o
   4  20   3       40.98       47.74      5.33 o
   5  20   3       32.59       35.39      5.77 o
   6  20   3       84.85       87.19     14.74 o
  -6  21   3       34.53       33.87      9.82 o
  -5  21   3       14.30        6.75      8.65 o
  -4  21   3        0.01       -7.76      7.76 o
  -3  21   3       51.11       61.76      7.34 o
  -2  21   3       17.32       30.01     15.24 o
  -1  21   3       51.24       48.49      5.43 o
   0  21   3      413.75      408.76     14.37 o
   1  21   3       45.94       31.26      5.18 o
   2  21   3      222.27      193.35      8.71 o
   3  21   3      278.04      261.52      9.97 o
   4  21   3       94.42       99.60      5.90 o
   5  21   3       77.75       85.33     13.01 o
  -5  22   3       28.11       11.31      8.87 o
  -4  22   3      557.28      609.91     37.32 o
  -3  22   3      397.81      387.33     18.28 o
  -2  22   3      346.62      342.92     20.42 o
  -1  22   3      108.67      112.77     10.92 o
   0  22   3       13.21       16.08      7.34 o
   1  22   3       68.80       67.95      6.58 o
   2  22   3      662.67      638.78     22.25 o
   3  22   3       13.66       23.10      4.94 o
   4  22   3      279.26      256.42     18.07 o
  -4  23   3       31.46       50.07     20.36 o
  -2  23   3      394.18      368.06     16.27 o
  -1  23   3       60.60       61.14     10.84 o
   0  23   3       87.20       77.48     10.42 o
   1  23   3      157.93      139.90     13.63 o
   2  23   3       81.39       85.40      8.47 o
   3  23   3      428.50      485.64     19.47 o
  -3  24   3       39.20       34.00     13.10 o
  -2  24   3       54.29       61.74     14.35 o
  -1  24   3       13.13       33.70      9.17 o
   0  24   3        0.53        0.10     17.33 o
   1  24   3       51.40       34.68      8.78 o
   2  24   3        0.51        3.61      7.20 o
 -11   0   4      489.48      462.12     27.27 o
  -9   0   4       17.24       15.42      4.23 o
  -8   0   4        0.29       -2.74      2.74 o
  -7   0   4      288.61      282.03      9.05 o
  -6   0   4       65.19       69.54      4.23 o
  -5   0   4        0.25        8.28      2.14 o
  -4   0   4      694.56      692.95     16.37 o
  -3   0   4     4015.73     3938.41     87.46 o
  -2   0   4       28.77       39.65      2.86 o
  -1   0   4     5186.57     4994.47     89.36 o
   1   0   4       70.04       54.60      2.44 o
   2   0   4      352.95      343.88      8.34 o
   3   0   4     4450.67     5068.29     92.04 o
   4   0   4     1365.78     1235.39     28.82 o
   5   0   4      153.79      187.00      6.43 o
   6   0   4      536.74      531.60     12.98 o
   7   0   4       23.11       30.36      2.86 o
   8   0   4       64.83       64.00      3.33 o
   9   0   4      232.61      217.84      5.60 o
  10   0   4       22.89       31.91      6.19 o
 -11   1   4     1142.67     1134.03     47.59 o
 -10   1   4      472.70      488.68     20.48 o
  -9   1   4       26.87       30.19      2.58 o
  -8   1   4       14.44       17.17      3.66 o
  -7   1   4        1.30       -0.13      2.23 o
  -6   1   4      393.08      401.90      8.93 o
  -5   1   4     1169.42     1271.01     19.11 o
  -4   1   4     4483.19     4393.19     68.18 o
  -3   1   4        2.87        3.17      1.13 o
  -2   1   4       68.27       51.21      5.95 o
  -1   1   4    28302.06    27358.36    558.71 o
   1   1   4     1046.88     1140.61     15.62 o
   2   1   4     3199.59     3216.75     76.42 o
   3   1   4    10967.04    11465.43    157.77 o
   4   1   4       23.34       21.57      1.06 o
   5   1   4      661.14      695.00     11.76 o
   6   1   4     1209.96     1253.95     20.20 o
   7   1   4      217.51      194.52      4.42 o
   8   1   4      270.75      235.48      7.95 o
   9   1   4       40.36       40.06      3.69 o
  10   1   4      781.56      799.50     33.41 o
 -11   2   4      389.14      380.32     20.51 o
 -10   2   4       31.12       36.15     15.12 o
  -9   2   4      140.30      140.51      5.39 o
  -8   2   4        0.00        0.12      4.76 o
  -7   2   4      139.52      155.85      4.31 o
  -6   2   4      958.04      986.09     15.60 o
  -5   2   4     1219.54     1274.39     21.57 o
  -4   2   4      500.00      495.99     11.05 o
  -3   2   4      728.10      758.47     20.41 o
  -2   2   4      443.62      428.26      8.20 o
  -1   2   4      163.66      115.01      4.02 o
   0   2   4      195.39      197.62      5.45 o
   1   2   4     2728.84     2616.09     42.25 o
   2   2   4       15.21        9.44      1.42 o
   3   2   4      860.44      830.67     15.83 o
   4   2   4      972.83      969.98     29.68 o
   5   2   4      164.92      158.19      4.91 o
   6   2   4     1458.00     1479.37     32.24 o
   7   2   4        0.71        2.10      2.23 o
   8   2   4      169.82      152.56      5.89 o
   9   2   4        3.63        7.41      7.16 o
  10   2   4       50.97       36.68      5.06 o
 -11   3   4      102.82      111.10      8.75 o
 -10   3   4      498.68      524.29     26.94 o
  -9   3   4      542.89      516.22     19.97 o
  -8   3   4     1093.75     1099.59     29.17 o
  -7   3   4     1043.08     1072.44     20.22 o
  -6   3   4        1.21       -2.24      2.24 o
  -5   3   4        0.74        4.36      2.46 o
  -4   3   4     1373.24     1202.29     30.90 o
  -3   3   4     5515.48     5483.94     95.47 o
  -2   3   4     9625.04     9097.50    160.78 o
  -1   3   4       15.75       41.78      1.88 o
   0   3   4        4.22        4.01      2.20 o
   1   3   4      118.63      148.75      3.99 o
   2   3   4     2598.75     2742.73     41.66 o
   3   3   4       37.19       77.58      2.85 o
   4   3   4        0.68        6.53      3.07 o
   5   3   4     3018.02     3157.53     47.45 o
   6   3   4        0.95        9.67      1.35 o
   7   3   4       80.24       83.68      3.20 o
   8   3   4      534.08      468.44     12.18 o
   9   3   4      131.58      133.22      5.22 o
  10   3   4      117.16      101.73     18.90 o
 -11   4   4       74.69       75.02      7.20 o
 -10   4   4       49.00       44.06      5.83 o
  -9   4   4       74.79       68.62      4.57 o
  -8   4   4      449.67      465.87     25.72 o
  -7   4   4      151.99      146.58      9.29 o
  -6   4   4        7.32        9.68      2.95 o
  -5   4   4       89.91       65.48      2.96 o
  -4   4   4     1847.23     1939.85     32.32 o
  -3   4   4        6.36        9.17      8.63 o
  -2   4   4     3052.85     3084.12     86.74 o
  -1   4   4       35.47       34.15      4.17 o
   0   4   4       28.89       15.71      1.74 o
   1   4   4      444.67      442.21      8.06 o
   2   4   4       74.59       56.49      2.50 o
   3   4   4     1440.92     1477.93     21.62 o
   4   4   4     1812.15     1731.56     25.87 o
   5   4   4      158.58      176.40      4.43 o
   6   4   4     2844.61     2936.31     59.77 o
   7   4   4       36.04       30.18      2.66 o
   8   4   4       28.75       32.81      5.37 o
   9   4   4        0.05        2.44      2.32 o
  10   4   4       39.33       31.49      2.95 o
 -11   5   4        0.54       -1.79      6.55 o
 -10   5   4      931.22      972.41     33.46 o
  -9   5   4      210.92      222.25     10.18 o
  -8   5   4        5.41        0.83      3.63 o
  -6   5   4      218.15      243.02      9.29 o
  -5   5   4      162.31      158.06     13.93 o
  -4   5   4      790.18      844.53     31.20 o
  -3   5   4     1065.91     1103.99     18.91 o
  -2   5   4      251.29      265.74      7.35 o
  -1   5   4      116.05      123.94      5.45 o
   0   5   4      185.99      233.93      4.54 o
   1   5   4     1888.66     1878.12     30.47 o
   2   5   4        3.50       14.70      2.77 o
   3   5   4      265.71      290.88     10.60 o
   4   5   4      217.84      195.13      7.00 o
   5   5   4      215.48      284.53      5.97 o
   6   5   4     2859.66     3054.01     64.04 o
   7   5   4      182.07      212.33     20.24 o
   8   5   4       31.52       26.29      2.74 o
   9   5   4        6.03        1.03      2.38 o
  10   5   4      138.00      148.89      8.90 o
 -11   6   4      217.95      244.64     13.75 o
 -10   6   4      266.96      234.81     13.46 o
  -9   6   4      109.88      116.69      5.78 o
  -8   6   4       47.27       45.37      4.05 o
  -7   6   4        7.81        8.45      4.05 o
  -6   6   4      664.71      685.36     16.91 o
  -5   6   4        8.03       10.52      3.96 o
  -4   6   4    10768.08    10894.82    242.90 o
  -3   6   4     3496.70     3443.94     60.49 o
  -2   6   4     4120.20     4190.84     77.81 o
  -1   6   4     5165.12     4945.40     69.43 o
   0   6   4        0.28       -2.62      2.62 o
   1   6   4      346.29      380.70      8.94 o
   2   6   4       41.49       35.85      4.23 o
   3   6   4      472.94      479.12     11.40 o
   4   6   4     1695.72     1677.25     28.19 o
   5   6   4      384.75      351.40     10.49 o
   6   6   4     1641.89     1671.85     36.49 o
   7   6   4       80.29       79.81     10.24 o
   8   6   4      741.69      790.00     27.48 o
   9   6   4       21.94       27.35      3.05 o
  10   6   4       31.64       23.12      3.60 o
 -11   7   4        7.68        6.71      7.68 o
 -10   7   4      704.63      731.13     25.30 o
  -9   7   4       61.94       66.26      4.88 o
  -8   7   4       43.40       43.40      6.13 o
  -7   7   4      548.06      514.87     14.94 o
  -6   7   4      448.42      429.50     13.28 o
  -5   7   4      496.04      596.56     15.48 o
  -4   7   4      235.75      188.16      4.21 o
  -3   7   4      273.51      278.39      8.96 o
  -2   7   4      114.35      111.51     14.29 o
  -1   7   4       64.89       56.30      3.42 o
   0   7   4      128.25      156.16      6.01 o
   1   7   4     1517.31     1510.91     21.55 o
   2   7   4      228.01      197.53     10.33 o
   3   7   4      334.41      387.16      7.10 o
   4   7   4     1324.27     1342.85     21.44 o
   5   7   4      615.12      605.89     30.30 o
   6   7   4       55.83       52.43      3.50 o
   7   7   4      236.09      245.93      7.85 o
   8   7   4       29.33       22.20      5.45 o
   9   7   4       23.32       27.90      8.25 o
  10   7   4       16.58       17.21      7.14 o
 -11   8   4        1.93        1.23      6.04 o
 -10   8   4        1.65       10.35      9.23 o
  -9   8   4       12.83       14.58      3.64 o
  -8   8   4      828.77      872.78     20.45 o
  -7   8   4      438.03      432.30     12.38 o
  -6   8   4     1665.89     1613.03     43.10 o
  -5   8   4       61.45       64.22      2.15 o
  -4   8   4        7.82       16.01      5.30 o
  -3   8   4      122.30      104.81      4.67 o
  -2   8   4        0.20        7.51      2.20 o
  -1   8   4      207.47      271.28      6.17 o
   0   8   4      418.85      453.55      9.74 o
   1   8   4     1341.33     1217.67     18.90 o
   2   8   4      151.06      152.11      4.08 o
   3   8   4     2014.62     1930.06     36.39 o
   4   8   4      260.98      273.23      5.41 o
   5   8   4      566.16      585.96     12.95 o
   6   8   4      102.45       95.35     19.14 o
   7   8   4       29.16       13.65     15.78 o
   8   8   4       36.52       26.82      4.47 o
   9   8   4        9.72        9.48      3.06 o
  10   8   4        6.31       13.54      5.74 o
 -10   9   4      124.57      148.25     19.59 o
  -9   9   4       19.24       14.28      4.26 o
  -8   9   4       41.69       56.42      4.89 o
  -7   9   4      208.56      181.80      5.95 o
  -6   9   4       15.20       16.93      3.87 o
  -5   9   4       50.23       44.83      2.94 o
  -4   9   4       41.50       42.46      8.72 o
  -3   9   4     2903.68     3003.47     44.19 o
  -2   9   4     1557.22     1412.88     29.05 o
  -1   9   4     1978.52     2066.28     34.65 o
   0   9   4        6.48       -2.59      4.26 o
   1   9   4      244.69      272.05      6.14 o
   2   9   4      229.20      235.48     14.29 o
   3   9   4       42.95       30.43      4.32 o
   4   9   4     1283.92     1285.42     23.24 o
   5   9   4      813.13      760.06     15.69 o
   6   9   4       41.39       43.29      3.65 o
   7   9   4       34.42       35.28      4.04 o
   8   9   4        0.05       -4.78      6.52 o
   9   9   4       15.50       23.82      9.59 o
  10   9   4        0.18       -3.06      5.06 o
 -10  10   4      185.39      203.30     12.32 o
  -9  10   4      101.30      114.97      6.01 o
  -8  10   4       20.26       11.88      8.57 o
  -7  10   4        2.66        1.96      4.11 o
  -6  10   4       31.13       19.82      2.92 o
  -5  10   4     1224.26     1190.65     22.93 o
  -4  10   4        9.20       12.00      3.42 o
  -3  10   4     3943.36     4035.34     71.61 o
  -2  10   4     1574.55     1416.87     31.29 o
  -1  10   4       87.61       87.32      9.08 o
   0  10   4     1646.19     1535.99     26.79 o
   1  10   4       90.33       72.25      3.30 o
   2  10   4      208.04      237.93      6.75 o
   3  10   4       44.45       46.14      6.88 o
   4  10   4      486.43      452.77     10.25 o
   5  10   4        1.65        2.73      5.92 o
   6  10   4      213.96      197.40     12.44 o
   7  10   4        3.48        8.81      3.75 o
   8  10   4       26.10       27.24      4.55 o
   9  10   4      540.27      556.89     26.08 o
  -9  11   4       83.62       82.98     10.00 o
  -8  11   4      277.78      252.71     37.03 o
  -7  11   4       12.75       11.37      2.40 o
  -6  11   4     1669.80     1686.67     35.37 o
  -5  11   4      813.44      799.07     17.19 o
  -4  11   4      280.24      278.67     12.80 o
  -3  11   4      401.96      445.70     16.91 o
  -2  11   4       16.92        9.63      2.88 o
  -1  11   4       81.91       86.99      4.85 o
   0  11   4      628.69      598.08     16.25 o
   1  11   4      353.91      329.15      8.57 o
   2  11   4      763.07      800.88     17.39 o
   3  11   4      213.37      209.62      6.42 o
   4  11   4       95.79       86.19      4.15 o
   5  11   4       15.53       13.34      2.66 o
   6  11   4      113.19      110.94      7.93 o
   7  11   4       27.54       22.62      4.17 o
   8  11   4      369.03      390.00     15.49 o
   9  11   4      131.55       94.48      6.60 o
 -10  12   4       54.86       38.10      9.05 o
  -9  12   4      137.75      125.51     14.88 o
  -8  12   4      286.48      291.25      9.40 o
  -7  12   4       19.76       13.87      2.65 o
  -6  12   4      290.47      303.63     19.50 o
  -5  12   4       11.08        5.37      8.72 o
  -4  12   4      899.37      882.40     18.69 o
  -3  12   4      496.83      546.39     17.53 o
  -2  12   4     1726.58     1766.83     31.95 o
  -1  12   4       10.08       11.98      4.05 o
   0  12   4      240.03      220.46      9.02 o
   1  12   4      535.98      519.94     13.05 o
   2  12   4      146.51      148.26      5.51 o
   3  12   4      257.98      235.62      6.93 o
   4  12   4     2053.66     2127.18     38.70 o
   5  12   4       38.08       41.31      2.97 o
   6  12   4      892.84      876.38     83.89 o
   7  12   4       97.64      108.16      6.87 o
   8  12   4       21.70       26.18      6.99 o
   9  12   4       30.92       24.21      7.89 o
 -10  13   4      478.59      450.63     27.98 o
  -9  13   4        1.66        3.57      4.58 o
  -8  13   4      285.40      283.83     19.29 o
  -7  13   4      389.89      359.57     16.76 o
  -6  13   4      303.60      264.15      8.03 o
  -5  13   4      349.36      325.30      9.76 o
  -4  13   4      755.74      723.23     22.42 o
  -3  13   4     1187.57     1159.10     30.32 o
  -2  13   4     1155.95     1104.01     24.18 o
  -1  13   4       40.48       39.48      9.67 o
   0  13   4        1.47        7.44      3.97 o
   1  13   4       52.00       32.70      4.50 o
   2  13   4       32.39       40.81      3.08 o
   3  13   4       95.80       84.75      4.55 o
   4  13   4      361.79      359.22      8.30 o
   5  13   4      637.22      651.81     13.88 o
   6  13   4       86.36       86.07     33.67 o
   7  13   4      320.22      316.47     12.81 o
   8  13   4        2.81       -4.01      5.32 o
   9  13   4      108.03       89.97      8.43 o
  -9  14   4        0.06       -1.86      7.86 o
  -8  14   4        2.67        2.98      2.80 o
  -7  14   4      186.60      186.44     19.89 o
  -6  14   4      278.00      269.83      9.22 o
  -5  14   4      446.47      425.20     28.79 o
  -4  14   4       31.55       50.82      8.30 o
  -3  14   4       99.21       79.78      6.48 o
  -2  14   4       15.79       18.91      3.90 o
  -1  14   4      604.48      581.32     21.43 o
   0  14   4      153.34      163.55      8.22 o
   1  14   4     4264.39     4508.24     74.82 o
   2  14   4      931.81      977.60     32.27 o
   3  14   4      400.61      434.78     16.05 o
   4  14   4      432.68      444.21     12.98 o
   5  14   4        7.25        5.71      2.62 o
   6  14   4       65.55       56.11      4.41 o
   7  14   4      385.16      434.64     16.80 o
   8  14   4      456.51      473.73     23.34 o
  -9  15   4      105.46       86.45     10.00 o
  -8  15   4       56.21       53.09     13.87 o
  -7  15   4       28.42       40.66      4.17 o
  -6  15   4        7.24        2.33     11.82 o
  -5  15   4      108.51      105.19      5.20 o
  -4  15   4       75.05       67.81      6.55 o
  -3  15   4      981.17     1008.85     26.31 o
  -2  15   4      631.69      614.60     14.22 o
  -1  15   4      454.19      478.91     11.71 o
   0  15   4     1229.15     1238.39     26.24 o
   1  15   4        0.03       13.10      3.81 o
   2  15   4      553.26      534.13     11.53 o
   3  15   4      318.13      331.68      8.67 o
   4  15   4       91.37       93.44      4.95 o
   5  15   4       64.54       72.85      7.86 o
   6  15   4       13.92       18.32      3.07 o
   7  15   4        2.54       -4.85      4.85 o
   8  15   4       22.60       32.57      6.19 o
  -8  16   4        0.11        1.19     13.75 o
  -7  16   4      244.22      249.99      9.82 o
  -6  16   4      204.15      160.43      7.60 o
  -5  16   4       43.02       46.35      8.25 o
  -4  16   4      265.66      265.84     16.34 o
  -3  16   4       26.68       37.32      5.75 o
  -2  16   4       68.56       61.92      6.25 o
  -1  16   4       27.99       35.97      4.65 o
   0  16   4      695.76      687.12     15.06 o
   1  16   4      130.28      123.86      5.12 o
   2  16   4      209.90      199.53      9.73 o
   3  16   4        3.70        1.24      7.68 o
   4  16   4      350.14      351.52      9.33 o
   5  16   4        0.28        2.97      3.30 o
   6  16   4      319.42      328.00     12.61 o
   7  16   4        0.03        4.23      8.39 o
   8  16   4       54.66       54.69     15.75 o
  -8  17   4        9.31       11.07      5.78 o
  -7  17   4        0.20        4.48      7.74 o
  -6  17   4      413.43      449.86     13.97 o
  -5  17   4       58.87       78.17     11.31 o
  -4  17   4      111.46       85.73     16.97 o
  -3  17   4      486.83      498.03     15.32 o
  -2  17   4      130.34      143.64      8.81 o
  -1  17   4      622.59      662.08     17.28 o
   0  17   4      652.67      619.79     19.96 o
   1  17   4      343.00      355.08     10.13 o
   2  17   4      692.40      699.89     16.22 o
   3  17   4       51.19       52.85      8.19 o
   4  17   4      282.31      320.09      9.96 o
   5  17   4      225.01      231.35      7.59 o
   6  17   4      170.31      180.62      9.31 o
   7  17   4        0.00        5.95      6.85 o
  -7  18   4      188.60      195.48     25.63 o
  -6  18   4      537.25      576.23     19.56 o
  -5  18   4        0.31       -2.17     11.85 o
  -4  18   4      585.57      632.87     39.29 o
  -3  18   4      270.26      266.42     15.90 o
  -2  18   4      359.04      310.34     11.22 o
  -1  18   4     1857.37     1967.21     45.56 o
   0  18   4      780.82      807.73     22.65 o
   1  18   4      294.28      297.92     30.04 o
   2  18   4      462.91      475.63     12.24 o
   3  18   4        3.42        6.03      3.76 o
   4  18   4        0.29        5.45      4.66 o
   5  18   4        0.69       -3.21      9.62 o
   6  18   4        5.52        5.78      3.53 o
   7  18   4       33.83       20.32      8.07 o
  -7  19   4      132.48      132.41     10.90 o
  -6  19   4        4.30       15.13     18.63 o
  -5  19   4       62.51       63.68     14.17 o
  -4  19   4      393.15      362.64     35.48 o
  -3  19   4      405.59      404.88     13.56 o
  -2  19   4      293.71      300.27     24.35 o
  -1  19   4      282.40      280.16     10.95 o
   0  19   4       10.80       -2.70     11.73 o
   1  19   4       45.69       47.79      6.88 o
   2  19   4        7.15        4.24      4.09 o
   3  19   4        0.04       -1.59      7.89 o
   4  19   4      119.66      109.14     10.15 o
   5  19   4       64.28       55.95      7.06 o
   6  19   4       40.63       18.71     38.16 o
  -6  20   4       22.03       20.18     11.37 o
  -5  20   4       89.28       97.03      9.26 o
  -4  20   4        0.06       -4.74      4.74 o
  -3  20   4       77.62       63.46      8.13 o
  -2  20   4      342.49      360.67     13.24 o
  -1  20   4      169.75      165.13      9.11 o
   0  20   4       78.27       88.00      6.84 o
   1  20   4        0.84       -1.74      6.04 o
   2  20   4      137.76      136.68      6.50 o
   3  20   4      110.06      127.04     12.32 o
   4  20   4        9.49       17.53      4.41 o
   5  20   4      335.60      355.49     16.02 o
   6  20   4      210.27      202.45     13.19 o
  -6  21   4       12.51        5.95     16.07 o
  -5  21   4       62.14       66.92      9.82 o
  -4  21   4        8.37       12.37      6.92 o
  -3  21   4        3.34        1.13      4.68 o
  -2  21   4        6.51       13.27      5.05 o
  -1  21   4       35.74       30.84      7.50 o
   0  21   4       93.30       98.31      7.95 o
   1  21   4      166.56      186.45      8.55 o
   2  21   4      278.08      266.16     23.37 o
   3  21   4      334.95      346.11     11.65 o
   4  21   4        8.82        9.89      7.17 o
   5  21   4        0.05        8.87      6.25 o
  -5  22   4       50.14       42.09      6.43 o
  -4  22   4      445.18      463.67     33.34 o
  -3  22   4      102.01      108.36      8.86 o
  -2  22   4        1.00        5.50      5.70 o
  -1  22   4      181.48      158.55     15.27 o
   0  22   4       25.72       29.29      5.64 o
   1  22   4       73.70       69.19     15.42 o
   2  22   4      164.33      168.58      8.69 o
   3  22   4       68.01       55.73      6.82 o
   4  22   4        0.14        2.78      7.23 o
  -4  23   4        8.75       16.37     11.31 o
  -3  23   4       80.36       63.05     11.91 o
  -2  23   4       91.35      106.08      9.85 o
  -1  23   4      147.16      155.51     13.87 o
   0  23   4       99.72      105.29     11.31 o
   1  23   4      103.32       72.26     15.51 o
   2  23   4      140.00      121.17     15.96 o
   3  23   4       14.69        5.98      6.17 o
  -2  24   4       45.68       36.91     12.80 o
  -1  24   4        8.54       15.48     11.49 o
   1  24   4      146.37      130.88     13.60 o
 -11   1   5       28.51       26.90      5.24 o
 -10   1   5       14.92       11.52      2.50 o
  -9   1   5      200.42      202.74      7.45 o
  -8   1   5       87.63       82.25     13.90 o
  -7   1   5      513.66      503.74     10.12 o
  -6   1   5      523.44      529.33      9.91 o
  -5   1   5      558.23      470.87      7.48 o
  -4   1   5     1868.60     1837.80     31.11 o
  -3   1   5       17.42       -2.35      4.26 o
  -2   1   5       64.76       74.56      2.50 o
  -1   1   5     1037.19     1086.31     16.95 o
   1   1   5       36.29       43.69      2.33 o
   2   1   5     3333.40     3288.52     54.17 o
   3   1   5     1310.68     1404.66     19.05 o
   4   1   5     3438.19     3298.74    101.72 o
   5   1   5      147.05      127.01      3.95 o
   6   1   5      832.05      853.33     12.40 o
   7   1   5        1.44        3.95      1.70 o
   8   1   5       84.74       72.78      4.50 o
   9   1   5       91.87       89.88      3.26 o
  10   1   5      368.23      348.11     23.46 o
 -11   2   5       18.09        9.52      5.66 o
 -10   2   5        1.53       -2.66      2.66 o
  -9   2   5       45.07       38.78      9.44 o
  -8   2   5      366.00      377.50     11.37 o
  -7   2   5       32.95       41.63      3.63 o
  -6   2   5     3838.84     3933.82     70.04 o
  -5   2   5      895.22      889.98     17.61 o
  -4   2   5     1508.04     1333.64     33.61 o
  -3   2   5     1786.79     1987.61     31.74 o
  -2   2   5      489.41      563.41     14.20 o
  -1   2   5     1011.28     1093.54     21.85 o
   0   2   5      131.59      153.65      3.40 o
   1   2   5     2317.26     2295.29     29.78 o
   2   2   5       39.08       22.16      4.20 o
   3   2   5     4184.34     4069.50     55.83 o
   4   2   5      486.06      462.03     19.23 o
   5   2   5     1109.12     1099.98     23.67 o
   6   2   5        9.13       -0.21     12.59 o
   7   2   5        1.90        4.54      1.08 o
   8   2   5       25.57       19.34      1.61 o
   9   2   5       48.16       44.50      5.39 o
  10   2   5        1.44        4.73      6.40 o
 -11   3   5       19.05        5.95      5.36 o
 -10   3   5       45.99       35.72      4.41 o
  -9   3   5       27.08       17.80      7.20 o
  -8   3   5      980.24      981.82     24.70 o
  -7   3   5      653.37      677.17     14.38 o
  -6   3   5      117.58      106.79      7.92 o
  -5   3   5      102.28      149.05      8.96 o
  -4   3   5      311.50      308.12     12.41 o
  -3   3   5     5311.84     5549.72     88.08 o
  -2   3   5      204.52      216.70      6.49 o
  -1   3   5     2848.17     3056.32     52.96 o
   0   3   5       10.46       31.41      2.06 o
   1   3   5     5306.52     5303.74     68.41 o
   2   3   5      375.94      419.46      7.50 o
   3   3   5       66.54       75.57      2.56 o
   4   3   5     1525.02     1578.56     22.69 o
   5   3   5        2.90        3.66      3.66 o
   6   3   5      208.98      215.08      5.72 o
   7   3   5      743.25      725.33     18.26 o
   8   3   5       29.15       20.77      1.10 o
   9   3   5        0.75       11.67      4.30 o
  10   3   5        0.01        3.46      7.29 o
 -11   4   5      463.50      395.44     19.41 o
 -10   4   5       60.65       60.49      4.88 o
  -9   4   5      135.94      140.27     13.84 o
  -8   4   5       47.33       45.68      3.81 o
  -7   4   5      806.96      797.10     15.57 o
  -6   4   5        6.00       -0.30      3.90 o
  -5   4   5     1881.83     1980.29     35.57 o
  -4   4   5     1153.50     1110.21     19.83 o
  -3   4   5     1726.61     1738.89     26.87 o
  -2   4   5      243.85      178.51      4.12 o
  -1   4   5     2169.53     2225.41     42.25 o
   0   4   5       47.55       37.14      2.03 o
   1   4   5     2512.64     2466.59     34.30 o
   2   4   5        2.38       18.24      2.06 o
   3   4   5     3542.63     3501.86     52.04 o
   4   4   5       27.98       39.82      2.95 o
   5   4   5        0.32       -4.23      4.23 o
   6   4   5       11.85       14.51      3.57 o
   7   4   5        1.38       -3.35      3.35 o
   8   4   5       57.33       51.01      8.90 o
   9   4   5       60.60       53.00      4.29 o
  10   4   5        1.13       -3.76      3.88 o
 -11   5   5       45.39       42.75      6.07 o
 -10   5   5        0.05       -2.50      4.94 o
  -9   5   5      970.28      980.03     35.13 o
  -8   5   5      672.10      679.08     36.85 o
  -7   5   5     1542.14     1609.34     46.20 o
  -6   5   5      543.98      488.69     11.43 o
  -5   5   5     2181.87     2106.87     38.25 o
  -4   5   5       42.09       21.14      2.68 o
  -3   5   5     4487.01     4390.64     73.70 o
  -2   5   5        0.22        6.42      1.96 o
  -1   5   5       29.26       26.91      2.95 o
   0   5   5     1287.71     1251.82     20.42 o
   1   5   5     1601.35     1452.64     20.79 o
   2   5   5     1809.30     1779.79     24.63 o
   3   5   5        8.97       16.81      1.77 o
   4   5   5       75.97       65.21      2.87 o
   5   5   5      238.42      229.10      6.20 o
   6   5   5      398.22      368.63     24.23 o
   7   5   5       30.64       30.49     14.82 o
   8   5   5       75.11       74.58     13.49 o
   9   5   5        1.10       -1.62     10.66 o
  10   5   5      614.45      626.09     20.77 o
 -11   6   5      103.31       70.85      8.22 o
 -10   6   5       41.09       40.01      5.00 o
  -9   6   5       41.54       35.72      4.88 o
  -8   6   5        6.12        6.61      4.41 o
  -7   6   5        1.21       -1.31      3.36 o
  -6   6   5      412.36      393.26     10.05 o
  -5   6   5      216.79      238.18      8.19 o
  -4   6   5     4291.09     4577.92     89.30 o
  -3   6   5       80.54      105.50      5.00 o
  -2   6   5      192.43      165.67      5.63 o
  -1   6   5     2227.12     2076.07     47.00 o
   0   6   5      187.27      197.49      8.31 o
   1   6   5      390.42      416.78      7.46 o
   2   6   5       70.35       76.28      4.73 o
   3   6   5      916.36      836.28     15.60 o
   4   6   5       79.47       90.45      5.09 o
   5   6   5      527.66      484.77     21.25 o
   6   6   5      319.89      338.39     10.53 o
   7   6   5        0.57       -1.87      9.02 o
   8   6   5       72.01       99.64     19.86 o
   9   6   5        1.06        0.22      9.05 o
  10   6   5        0.16        5.75      6.01 o
 -11   7   5      218.42      212.19     14.23 o
 -10   7   5       27.68       19.65      4.23 o
  -9   7   5      889.10      936.87     28.52 o
  -8   7   5      602.36      611.98     18.46 o
  -7   7   5       35.97       42.12      3.82 o
  -6   7   5       81.08       76.58      5.17 o
  -5   7   5     1682.15     1811.23     37.22 o
  -4   7   5     2817.99     2934.68     52.27 o
  -3   7   5       38.63       60.22     11.01 o
  -2   7   5     1172.77     1135.79     20.54 o
  -1   7   5      571.17      577.30      9.85 o
   0   7   5     1500.17     1569.54     22.27 o
   1   7   5     1336.47     1418.26     19.13 o
   2   7   5     2175.78     2187.88     36.83 o
   3   7   5      586.42      574.01      9.66 o
   4   7   5      222.92      199.83      6.79 o
   5   7   5     1099.33     1222.35     52.33 o
   6   7   5      778.26      824.31     20.93 o
   7   7   5       36.07       17.59      5.78 o
   8   7   5      163.56      177.46     10.27 o
   9   7   5       21.60       19.37      3.98 o
  10   7   5       21.10       12.85      5.84 o
 -11   8   5       54.48       37.51      7.80 o
 -10   8   5      140.80      124.45      6.91 o
  -9   8   5      187.94      183.73      7.80 o
  -8   8   5       90.75       87.16      5.89 o
  -7   8   5      461.15      455.81     13.51 o
  -6   8   5     3401.18     3444.00     75.63 o
  -5   8   5     1469.89     1545.57     32.53 o
  -4   8   5     1226.19     1188.13     21.61 o
  -3   8   5      771.08      778.83     13.17 o
  -2   8   5      279.46      323.95      7.23 o
  -1   8   5        0.08        3.16      2.57 o
   0   8   5     2426.06     2486.48     35.25 o
   1   8   5      451.33      403.89      7.45 o
   2   8   5     2652.67     2768.37     44.48 o
   3   8   5     1909.33     1847.77     25.38 o
   4   8   5      230.80      239.84      8.28 o
   5   8   5     3517.75     3608.06     64.52 o
   6   8   5      759.92      797.28     17.61 o
   7   8   5      100.42       81.97      3.35 o
   8   8   5       15.63        5.53      7.35 o
   9   8   5      207.13      204.12      9.11 o
  10   8   5       39.35       28.58     17.74 o
 -10   9   5       77.66       60.57     18.72 o
  -9   9   5       67.37       55.28     18.52 o
  -8   9   5      320.15      300.10     10.02 o
  -7   9   5      148.40      146.03     11.82 o
  -6   9   5      725.14      723.86     28.21 o
  -5   9   5     1523.61     1544.16     22.94 o
  -4   9   5      396.05      434.54      9.11 o
  -3   9   5       85.64       90.30      6.16 o
  -2   9   5       40.79       40.06      3.23 o
  -1   9   5      758.31      702.17     12.06 o
   0   9   5        4.20       -1.82      9.38 o
   1   9   5      225.22      223.50      6.31 o
   2   9   5      260.12      253.36      6.29 o
   3   9   5        9.76       22.72      2.77 o
   4   9   5       16.96       12.87      1.72 o
   5   9   5       48.82       56.94      3.06 o
   6   9   5       32.02       24.50      2.54 o
   7   9   5      195.93      204.10      7.71 o
   8   9   5       48.61       34.57      2.71 o
   9   9   5       26.76       32.59      6.85 o
 -10  10   5      275.84      255.52     29.41 o
  -9  10   5        6.38        3.58      8.81 o
  -8  10   5       14.50        8.64      7.71 o
  -7  10   5       39.98       35.48      5.22 o
  -6  10   5       57.51       58.70      6.94 o
  -5  10   5      181.33      172.49      5.35 o
  -4  10   5     1040.82     1079.14     18.68 o
  -3  10   5        0.06       -0.56      2.65 o
  -2  10   5      499.07      472.16      9.48 o
  -1  10   5      543.53      534.83     11.42 o
   0  10   5      120.76      103.71      5.39 o
   1  10   5      789.74      779.59     17.09 o
   2  10   5       12.27       17.23      3.78 o
   3  10   5       11.40       10.60      2.23 o
   4  10   5      229.28      218.27     10.57 o
   5  10   5      566.07      566.27     13.75 o
   6  10   5       56.38       56.87      4.59 o
   7  10   5       34.44       32.85      5.36 o
   8  10   5        9.75       14.01      3.11 o
   9  10   5       98.18       74.22     13.40 o
  -9  11   5        0.08        6.28      5.06 o
  -8  11   5        1.34        6.83      4.64 o
  -7  11   5        6.50       12.79     16.10 o
  -6  11   5     1110.81     1179.16     22.32 o
  -5  11   5      228.43      227.78     13.13 o
  -4  11   5     1514.91     1628.51     39.98 o
  -3  11   5      887.80      917.45     16.04 o
  -2  11   5     1305.76     1394.59     23.28 o
  -1  11   5        0.00       -5.78      9.35 o
   0  11   5     1605.48     1538.63     38.67 o
   1  11   5      189.10      172.82      5.89 o
   2  11   5       66.34       54.02      4.20 o
   3  11   5      382.47      382.49      9.73 o
   4  11   5       32.42       39.52      5.42 o
   5  11   5        1.77       11.21      3.35 o
   6  11   5      302.03      322.20     11.12 o
   7  11   5       30.01       29.92     11.46 o
   8  11   5       31.41       25.27      4.02 o
   9  11   5      117.45      102.21      9.83 o
 -10  12   5       48.25       37.51      8.99 o
  -9  12   5       77.08       65.46     13.01 o
  -8  12   5      216.40      213.89      9.33 o
  -7  12   5        0.95        8.17      8.42 o
  -6  12   5     1093.56     1115.00     24.24 o
  -5  12   5      371.47      372.80     10.72 o
  -4  12   5      114.21      113.44      4.58 o
  -3  12   5        7.07       14.41      4.73 o
  -2  12   5     1885.41     1834.41     34.93 o
  -1  12   5      226.79      236.05      7.81 o
   0  12   5      280.41      268.67      7.64 o
   1  12   5       44.47       42.76      8.87 o
   2  12   5      611.22      645.21     12.87 o
   3  12   5      755.24      750.45     17.60 o
   4  12   5     1141.70     1163.00     23.08 o
   5  12   5       23.67       18.31      2.83 o
   6  12   5      388.04      393.21     13.34 o
   7  12   5       51.46       58.19      5.05 o
   8  12   5       90.11       69.97      6.79 o
   9  12   5       63.52       58.80     10.42 o
  -9  13   5      115.80      123.79     18.75 o
  -8  13   5      690.11      686.76     29.41 o
  -7  13   5      123.53      119.67     23.46 o
  -6  13   5      331.53      335.75      9.24 o
  -5  13   5       58.61       52.61      3.74 o
  -4  13   5      521.03      551.22     11.85 o
  -3  13   5       46.70       41.62      5.18 o
  -2  13   5      167.94      163.56      5.68 o
  -1  13   5      396.06      372.72     12.71 o
   0  13   5       15.33       14.25      3.63 o
   1  13   5      640.40      620.80     13.54 o
   2  13   5      111.54       99.28      4.01 o
   3  13   5       33.36       34.18      4.61 o
   4  13   5      242.66      219.70      6.45 o
   5  13   5      605.90      644.63     13.44 o
   6  13   5       34.35       39.28      2.75 o
   7  13   5      349.59      327.30     26.58 o
   8  13   5       28.99       20.92     13.63 o
  -9  14   5        7.82        3.51      8.87 o
  -8  14   5       11.39       16.08      6.78 o
  -7  14   5        5.80        3.84      5.80 o
  -6  14   5       79.69       84.60      4.11 o
  -5  14   5      119.47      125.10      6.58 o
  -4  14   5      675.19      740.69     16.99 o
  -3  14   5     1239.19     1214.34     26.21 o
  -2  14   5     1103.10     1096.56     23.25 o
  -1  14   5       19.11       32.79      6.46 o
   0  14   5      428.08      459.08     11.74 o
   1  14   5     1336.47     1319.25     24.17 o
   2  14   5     1637.86     1624.48     29.28 o
   3  14   5        3.28        2.78      3.36 o
   4  14   5        6.15        9.29      3.02 o
   5  14   5       51.97       36.31      3.25 o
   6  14   5       54.10       60.75      3.74 o
   7  14   5      119.05      105.73      7.98 o
   8  14   5       31.80       10.94     10.17 o
  -9  15   5      164.04      154.26     12.74 o
  -8  15   5      383.79      412.66     15.93 o
  -7  15   5       88.82       54.80      7.23 o
  -5  15   5       30.70       34.32      8.04 o
  -4  15   5      165.51      158.44      5.85 o
  -3  15   5     1177.99     1147.40     27.12 o
  -2  15   5     3161.43     3318.22     80.05 o
  -1  15   5       19.39       21.96      4.21 o
   0  15   5      749.02      824.33     20.84 o
   1  15   5       83.64       67.63      4.00 o
   2  15   5      765.71      710.28     16.06 o
   3  15   5      111.07      118.02      4.68 o
   4  15   5      547.87      556.98     14.22 o
   5  15   5       35.66       36.44      8.04 o
   7  15   5      199.10      225.00     18.40 o
   8  15   5       49.16       28.40      9.35 o
  -8  16   5       32.32       17.03      6.43 o
  -7  16   5       85.74       87.18      9.09 o
  -6  16   5       18.34       22.17     13.99 o
  -5  16   5        4.91        6.43      3.46 o
  -4  16   5       16.23       29.36      5.21 o
  -3  16   5        5.01        0.75      5.39 o
  -2  16   5      198.59      188.71      9.24 o
  -1  16   5      328.66      312.10      9.70 o
   0  16   5       55.07       46.88      5.38 o
   1  16   5        0.35       -0.76      3.29 o
   2  16   5      323.89      313.30      7.97 o
   3  16   5     1581.68     1656.80     38.31 o
   4  16   5      123.25      116.11      9.47 o
   5  16   5      459.51      420.24     11.97 o
   6  16   5      160.16      165.99     13.22 o
   7  16   5       31.34       19.12      5.56 o
  -8  17   5      359.87      389.73     20.06 o
  -7  17   5       27.21       30.67     13.19 o
  -6  17   5       76.25       74.35      4.91 o
  -5  17   5       43.51       37.02      4.37 o
  -4  17   5       13.96       -3.64     14.59 o
  -3  17   5        3.74       11.42      5.50 o
  -2  17   5      356.87      381.18     12.84 o
  -1  17   5       39.06       35.67      4.59 o
   0  17   5      244.37      247.76      9.76 o
   1  17   5      235.08      242.22      7.40 o
   2  17   5      813.05      873.76     19.72 o
   3  17   5        4.82       -4.00      4.00 o
   4  17   5      456.75      442.65     14.37 o
   5  17   5      103.34       86.72      6.49 o
   6  17   5        0.33        2.27      5.39 o
   7  17   5       93.27       92.97      9.87 o
  -7  18   5      113.19      103.36      7.80 o
  -6  18   5        1.49       -3.88     14.29 o
  -5  18   5       10.38        3.06     18.81 o
  -4  18   5       84.90       82.17      7.35 o
  -3  18   5       70.98       69.36      5.58 o
  -2  18   5      629.48      624.17     17.42 o
  -1  18   5      407.47      404.89     26.94 o
   0  18   5       97.94      102.43      5.83 o
   1  18   5      324.67      303.63     10.06 o
   2  18   5       11.52       18.94      4.39 o
   3  18   5      987.02      996.78     23.92 o
   4  18   5       75.87       75.65      6.61 o
   5  18   5        1.53        3.31      3.85 o
   6  18   5        3.25        9.59      5.55 o
  -7  19   5        3.31        2.74      7.08 o
  -6  19   5       66.38       55.13     12.98 o
  -5  19   5       82.87       62.84      9.82 o
  -4  19   5        6.57        3.74      7.03 o
  -3  19   5      743.64      717.08     22.41 o
  -2  19   5      235.98      229.88     11.37 o
  -1  19   5      988.60     1025.29     27.56 o
   0  19   5      902.72      986.67     51.50 o
   1  19   5      188.78      196.75     10.63 o
   2  19   5       11.02        9.79      4.52 o
   3  19   5       10.94       13.98      4.01 o
   4  19   5       76.42       71.02      4.93 o
   5  19   5      373.73      377.70     21.08 o
   6  19   5        3.74       -3.20      5.75 o
  -6  20   5      275.84      249.22     30.07 o
  -5  20   5        6.97        5.35     12.41 o
  -4  20   5      252.49      246.42     11.11 o
  -3  20   5       38.78       38.28      6.21 o
  -2  20   5      167.90      161.18      8.98 o
  -1  20   5      491.79      470.10     66.38 o
   0  20   5        5.19        1.92     16.05 o
   1  20   5       93.28       78.92      5.77 o
   2  20   5       42.95       22.13      4.43 o
   3  20   5        3.88       10.65      4.45 o
   4  20   5      145.01      133.44      7.27 o
   5  20   5      272.81      255.81     16.58 o
  -5  21   5      113.31      125.44     12.03 o
  -4  21   5        8.91       25.64     14.56 o
  -3  21   5        7.72       -7.50     16.34 o
  -2  21   5       11.68        6.45     14.20 o
  -1  21   5      151.91      139.17      8.72 o
   0  21   5        0.41       -4.15      7.21 o
   1  21   5       67.37       64.07      8.16 o
   2  21   5       10.89       10.74      4.70 o
   3  21   5        1.83        1.51      6.94 o
   4  21   5        1.61       -1.47      6.13 o
  -4  22   5      215.50      221.24     14.82 o
  -3  22   5        3.70       18.65      8.83 o
  -2  22   5      673.39      665.73     26.44 o
  -1  22   5      243.02      245.45     19.20 o
   0  22   5      378.99      405.83     18.67 o
   1  22   5       87.84       93.09      6.94 o
   2  22   5        0.50       -0.09     19.53 o
   3  22   5       55.39       67.59      7.51 o
  -3  23   5      490.22      515.53     44.41 o
  -2  23   5      192.89      199.18     16.02 o
  -1  23   5      597.94      596.94     29.05 o
   0  23   5      136.45      122.77     11.15 o
   1  23   5      293.57      309.10     17.42 o
   2  23   5        2.27       -0.43     14.71 o
 -11   0   6      198.77      159.14     18.46 o
 -10   0   6        6.31        2.38     11.25 o
  -9   0   6     1315.38     1355.71     46.74 o
  -8   0   6     1988.22     2063.66     51.62 o
  -7   0   6     3359.11     3407.76     70.31 o
  -6   0   6     1311.12     1286.83     26.79 o
  -5   0   6      442.36      404.67      9.76 o
  -4   0   6      203.13      190.93      6.61 o
  -3   0   6     1718.72     1773.18     40.48 o
  -2   0   6      829.76      836.01     18.81 o
  -1   0   6     1387.02     1469.78     31.08 o
   1   0   6     1292.66     1094.28     19.94 o
   2   0   6     1258.77     1141.38     25.60 o
   3   0   6     1316.48     1339.87     31.08 o
   4   0   6       93.57      135.74      6.67 o
   5   0   6      174.09      187.36      8.16 o
   6   0   6     1055.66     1090.71     32.45 o
   7   0   6       13.72       21.73      4.35 o
   8   0   6      582.60      631.15     24.47 o
   9   0   6      125.51      114.67      6.01 o
 -11   1   6        1.17        8.84      8.36 o
 -10   1   6      473.33      469.58     18.91 o
  -9   1   6     1151.89     1211.57     32.19 o
  -8   1   6     1697.00     1695.14     37.70 o
  -7   1   6       29.95       26.02      2.49 o
  -6   1   6       37.56       39.67      2.92 o
  -5   1   6       79.29       74.16      2.11 o
  -4   1   6       46.47       56.41      2.46 o
  -3   1   6       17.16       11.28      2.06 o
  -2   1   6     5968.54     6307.24     94.72 o
  -1   1   6     2306.54     2476.69     38.31 o
   1   1   6      648.81      559.99      9.05 o
   2   1   6      201.01      263.39     10.57 o
   3   1   6      333.91      320.53      6.50 o
   4   1   6      288.84      282.86      6.24 o
   5   1   6      566.58      589.29     11.42 o
   6   1   6      156.17      175.61      4.89 o
   7   1   6       65.58       68.32      3.24 o
   8   1   6       42.91       36.53      2.07 o
   9   1   6       72.14       73.45      4.35 o
  10   1   6       43.10       52.69     10.36 o
 -11   2   6        1.72        0.91      8.87 o
 -10   2   6       39.39       32.70      6.55 o
  -9   2   6      443.19      454.32     19.14 o
  -8   2   6       33.59       35.56      8.84 o
  -7   2   6      557.94      567.66     13.24 o
  -6   2   6       20.12       32.47      2.90 o
  -5   2   6       82.15       89.58     15.03 o
  -4   2   6        4.74        6.30      1.07 o
  -3   2   6       16.19       19.29      4.17 o
  -2   2   6     2753.91     2958.80     41.02 o
  -1   2   6       29.30       24.59      3.14 o
   0   2   6     2455.36     2490.64     47.84 o
   1   2   6       90.23       66.10      3.50 o
   2   2   6        2.24        5.36      1.00 o
   3   2   6        5.40       21.13      1.87 o
   4   2   6       29.07       47.65      3.27 o
   5   2   6      112.23      110.10      3.78 o
   6   2   6       22.72       29.03      2.43 o
   7   2   6       61.93       43.05      2.52 o
   8   2   6       10.77       -5.48      5.48 o
   9   2   6        9.03        0.91     14.59 o
  10   2   6       35.28       48.92      9.03 o
 -11   3   6        8.22       11.31      4.76 o
 -10   3   6        0.42        3.57      3.63 o
  -9   3   6       14.36       17.85      2.95 o
  -8   3   6       21.10       28.67      3.11 o
  -7   3   6      332.26      319.87     15.06 o
  -6   3   6     1540.05     1588.30     27.98 o
  -5   3   6      261.91      287.93     11.70 o
  -4   3   6      184.36      182.33      5.93 o
  -3   3   6      352.34      326.27      5.90 o
  -2   3   6     1345.90     1237.49     30.04 o
  -1   3   6     5253.59     5283.11     80.82 o
   0   3   6     5113.70     5239.11     68.30 o
   1   3   6      282.08      223.41      8.39 o
   2   3   6        0.87        7.39      5.00 o
   3   3   6        9.85        8.93      1.79 o
   4   3   6     1531.64     1649.71     26.43 o
   5   3   6       25.86       27.64      2.93 o
   6   3   6      177.31      155.40      8.63 o
   7   3   6     1899.24     2021.37     38.95 o
   8   3   6      233.45      195.52      8.10 o
   9   3   6       99.94       75.52      4.60 o
  10   3   6       99.06      106.17     10.22 o
 -11   4   6        0.12       -4.70      5.30 o
 -10   4   6        5.21        5.59      3.48 o
  -9   4   6      523.57      559.58     38.10 o
  -8   4   6       10.27        9.77      5.65 o
  -7   4   6      203.18      192.31      9.97 o
  -6   4   6     1957.83     2088.22     59.85 o
  -5   4   6        0.18       -5.94     12.56 o
  -4   4   6     2398.34     2469.73     42.79 o
  -3   4   6      160.98      160.53      4.64 o
  -2   4   6      365.38      454.87     10.42 o
  -1   4   6      487.38      496.48     11.22 o
   0   4   6      705.00      631.82     10.03 o
   1   4   6     3972.46     3980.05     53.76 o
   2   4   6       74.66       55.96      3.84 o
   3   4   6      460.02      518.95     17.12 o
   4   4   6      530.70      527.36      9.09 o
   5   4   6       98.96      118.64      3.86 o
   6   4   6        0.13        1.83      5.51 o
   7   4   6       41.09       47.81      3.75 o
   8   4   6      221.41      238.54     19.02 o
   9   4   6       17.97       23.87      3.59 o
  10   4   6        5.51       16.02     14.23 o
 -11   5   6       45.53       37.45      4.82 o
 -10   5   6        1.45        5.54      6.19 o
  -9   5   6       46.23       44.83      4.64 o
  -8   5   6      315.87      327.78      8.89 o
  -7   5   6     1648.31     1658.45     47.69 o
  -6   5   6        1.90        7.49      3.27 o
  -5   5   6       24.43       36.37      3.69 o
  -4   5   6      620.57      639.35     21.35 o
  -3   5   6      247.28      256.87      7.23 o
  -2   5   6       15.93       21.99      2.15 o
  -1   5   6      175.50      183.52      4.38 o
   0   5   6        2.64       10.09      1.85 o
   1   5   6      152.93      135.76      3.64 o
   2   5   6     1180.39     1162.06     15.19 o
   3   5   6       42.32       52.29      6.01 o
   4   5   6      782.77      822.47     13.87 o
   5   5   6       85.40       69.94      5.45 o
   6   5   6      123.67      111.08      4.04 o
   7   5   6        7.45       22.27      6.88 o
   8   5   6       29.44       35.58      4.17 o
   9   5   6      174.18      159.75     19.80 o
  10   5   6        0.15        0.58     11.25 o
 -11   6   6      173.68      152.41     11.43 o
 -10   6   6      134.83      129.37      7.98 o
  -9   6   6      588.19      626.03     19.94 o
  -8   6   6      281.75      296.73     19.35 o
  -7   6   6     1392.26     1486.71     31.65 o
  -6   6   6        7.53       11.56      3.97 o
  -5   6   6      549.15      575.77     15.88 o
  -4   6   6       85.63       71.47      4.65 o
  -3   6   6      527.42      478.51     16.31 o
  -2   6   6     1717.32     1776.06     32.45 o
  -1   6   6     2680.85     2511.12     33.99 o
   0   6   6     1662.43     1729.90     22.45 o
   1   6   6       45.15       42.43      2.80 o
   2   6   6       69.51       56.15      2.80 o
   3   6   6      266.36      311.70     11.61 o
   4   6   6       98.22       91.25      3.26 o
   5   6   6       77.41       86.54      5.92 o
   6   6   6       55.95       63.37      3.16 o
   7   6   6      127.22      126.46      6.07 o
   8   6   6      197.51      209.90     16.19 o
   9   6   6       16.88       -1.23     18.75 o
 -11   7   6       28.45       10.72      6.55 o
 -10   7   6       22.35       25.06      4.88 o
  -9   7   6       39.97       37.51      3.93 o
  -8   7   6      370.57      441.35     25.60 o
  -7   7   6       73.89       57.84      4.41 o
  -6   7   6       94.84       72.16     12.21 o
  -5   7   6     3898.41     3859.23    136.40 o
  -4   7   6        8.55        6.50      1.69 o
  -3   7   6       60.37       88.33      5.72 o
  -2   7   6      203.95      153.66      7.26 o
  -1   7   6     2735.64     2751.27     35.57 o
   0   7   6       79.08      112.63      3.26 o
   1   7   6     3212.86     3346.69     41.63 o
   2   7   6       86.15       68.60      3.85 o
   3   7   6      469.44      477.01      8.07 o
   4   7   6      363.74      363.63     11.43 o
   5   7   6      224.70      228.32      7.89 o
   6   7   6       76.71       81.32      8.93 o
   7   7   6      515.69      502.69     40.37 o
   8   7   6       62.06       71.75     10.42 o
   9   7   6      215.80      207.70     10.81 o
 -10   8   6       18.08       13.51      4.29 o
  -9   8   6       33.89       26.55      5.30 o
  -8   8   6      319.40      310.25     11.43 o
  -7   8   6        3.95        3.35      3.60 o
  -6   8   6      305.82      308.64     19.71 o
  -5   8   6      319.86      304.77     14.44 o
  -4   8   6      249.79      211.47      9.23 o
  -3   8   6     1127.36     1160.25     31.55 o
  -2   8   6      372.71      339.15      9.11 o
  -1   8   6      276.01      263.49      8.57 o
   0   8   6      121.99      105.69      3.16 o
   1   8   6       42.63       41.87      6.49 o
   2   8   6      948.64      947.73     16.79 o
   3   8   6     1218.46     1258.68     30.21 o
   4   8   6        1.97       -2.47      7.26 o
   5   8   6     1306.35     1306.85     29.56 o
   6   8   6      293.71      325.26     14.38 o
   7   8   6      501.80      505.10     21.94 o
   8   8   6        0.36       -4.92      4.92 o
   9   8   6        6.92       13.10     19.92 o
 -10   9   6      854.70      839.34     29.79 o
  -9   9   6       94.16       99.13     19.08 o
  -8   9   6     1334.30     1473.17     41.32 o
  -7   9   6       98.30       89.60      6.43 o
  -6   9   6      283.04      261.92     12.26 o
  -5   9   6      433.89      403.52     13.10 o
  -4   9   6     1210.75     1342.19     24.00 o
  -3   9   6       52.98       62.72      7.71 o
  -2   9   6      587.57      618.52     12.36 o
  -1   9   6      117.61       96.08      3.99 o
   0   9   6     1857.87     1880.80     28.35 o
   1   9   6      194.41      168.11      8.75 o
   2   9   6      384.74      400.43      8.67 o
   3   9   6      288.60      269.51      5.77 o
   4   9   6       20.34       19.84      2.11 o
   5   9   6       20.79       30.24      3.42 o
   6   9   6      578.76      611.13     18.77 o
   7   9   6      503.44      516.99     19.15 o
   8   9   6       51.90       48.83      6.32 o
   9   9   6       54.40       60.02      9.58 o
  -9  10   6     1656.61     1777.09     76.43 o
  -8  10   6       27.20       28.11      8.54 o
  -7  10   6      181.80      182.78      8.04 o
  -6  10   6      249.87      244.68      8.59 o
  -5  10   6      325.89      306.60      7.56 o
  -4  10   6      360.02      352.56      8.48 o
  -3  10   6       32.23       21.44      2.97 o
  -2  10   6      431.06      498.49     10.48 o
  -1  10   6      213.06      190.33      9.97 o
   0  10   6      676.26      687.72     12.42 o
   1  10   6       32.94       35.71      2.88 o
   2  10   6     1262.80     1272.04     22.46 o
   3  10   6        0.01        4.79      2.55 o
   4  10   6       54.84       41.77      5.30 o
   5  10   6        2.19        2.98      2.71 o
   6  10   6      613.03      593.96     19.38 o
   7  10   6       87.06      102.44     14.59 o
   8  10   6      262.38      277.72     18.07 o
   9  10   6       22.65       21.49     11.31 o
 -10  11   6        3.81       -2.98      6.61 o
  -9  11   6        0.02       -9.62     11.88 o
  -8  11   6      143.67      139.74      8.16 o
  -7  11   6      518.14      527.18     16.36 o
  -6  11   6      765.43      807.90     23.03 o
  -5  11   6      390.23      384.84      9.58 o
  -4  11   6        0.75        1.95      2.71 o
  -3  11   6     1182.48     1151.62     26.37 o
  -2  11   6        0.66        6.44      5.09 o
  -1  11   6      282.34      321.64     11.79 o
   0  11   6        5.91       12.98      3.45 o
   1  11   6      131.70      142.68      4.67 o
   2  11   6      259.36      283.58      7.75 o
   3  11   6      214.18      244.60      7.58 o
   4  11   6      158.26      201.13     16.82 o
   5  11   6      484.96      548.37     20.90 o
   6  11   6       32.91       10.28      5.27 o
   8  11   6       47.55       39.85      9.18 o
   9  11   6        7.86       -5.65     10.04 o
  -9  12   6       40.91       56.62     16.10 o
  -8  12   6       51.37       54.86     17.44 o
  -7  12   6      542.53      590.23     71.03 o
  -6  12   6      106.14      114.22      7.14 o
  -5  12   6      306.54      282.61      9.58 o
  -4  12   6      385.66      362.13      9.47 o
  -3  12   6       49.76       32.16      6.07 o
  -2  12   6     1246.98     1281.34     24.66 o
  -1  12   6        1.11       10.29      3.68 o
   0  12   6      674.03      657.47     18.04 o
   1  12   6      787.49      752.22     16.58 o
   2  12   6      926.57      897.43     21.14 o
   3  12   6      876.92      883.55     26.82 o
   4  12   6     1347.75     1343.68     31.40 o
   5  12   6      768.92      831.75     24.91 o
   6  12   6       52.90       54.58      9.14 o
   7  12   6       68.86       70.05     27.68 o
   8  12   6      231.84      215.53     13.83 o
  -9  13   6       11.37        2.38      7.74 o
  -8  13   6      687.10      751.16     24.15 o
  -7  13   6       26.16       27.31     15.63 o
  -6  13   6       33.59       33.11      2.17 o
  -5  13   6       13.25       12.54      5.33 o
  -4  13   6       75.12       89.07      4.81 o
  -3  13   6      627.03      594.21     14.67 o
  -2  13   6      145.76      141.31      9.26 o
  -1  13   6     1279.45     1274.30     47.12 o
   0  13   6      555.67      546.39     16.26 o
   1  13   6      911.74      968.39     20.01 o
   2  13   6        3.46        7.56      3.41 o
   3  13   6      514.17      535.38     14.13 o
   4  13   6      760.88      779.40     22.64 o
   5  13   6        6.87       11.74      5.06 o
   6  13   6      118.94      123.52      6.13 o
   7  13   6      213.14      206.84     13.42 o
   8  13   6      173.43      147.85     12.24 o
  -9  14   6       92.21      112.64     11.91 o
  -8  14   6       77.90       59.89      7.26 o
  -7  14   6        0.31        2.04      4.72 o
  -6  14   6      668.32      654.47     23.55 o
  -5  14   6      407.55      395.32     20.18 o
  -4  14   6      171.61      152.90      8.37 o
  -3  14   6      618.82      645.91     15.02 o
  -2  14   6        0.08        4.51      9.85 o
  -1  14   6     1127.44     1202.99     41.85 o
   0  14   6       55.79       65.81     14.20 o
   1  14   6      790.55      822.67     22.86 o
   2  14   6       50.38       47.16      4.17 o
   3  14   6      850.69      869.39     21.37 o
   4  14   6      625.99      651.00     20.67 o
   5  14   6      286.32      299.86      8.71 o
   6  14   6        3.42        4.45      3.33 o
   7  14   6        1.68        7.82      7.07 o
   8  14   6       12.97       56.50     19.83 o
  -8  15   6        3.19       -4.70      5.54 o
  -7  15   6       49.79       50.07      2.38 o
  -6  15   6      215.42      220.98      9.16 o
  -5  15   6      277.12      278.38     12.57 o
  -4  15   6      140.42      146.97      6.35 o
  -3  15   6      251.70      239.97      7.88 o
  -2  15   6        0.39       -4.66      4.66 o
  -1  15   6     2085.77     2195.06     52.57 o
   0  15   6       55.11       60.76      8.66 o
   1  15   6      739.66      731.95     24.86 o
   2  15   6        1.28       -0.01      3.18 o
   3  15   6      182.21      184.77      7.25 o
   4  15   6       60.01       76.97      4.55 o
   5  15   6      336.99      328.49      9.43 o
   6  15   6      133.30      158.59     12.29 o
   7  15   6      183.17      176.84     13.17 o
  -8  16   6        4.33       -6.73      6.73 o
  -7  16   6      525.45      566.19     20.30 o
  -6  16   6       62.40       65.44      4.58 o
  -5  16   6      141.56      135.67      8.73 o
  -4  16   6      262.10      235.41     11.55 o
  -3  16   6      223.65      187.70     18.10 o
  -2  16   6      788.45      764.94     21.07 o
  -1  16   6      566.01      553.24     15.83 o
   0  16   6       15.01       16.72      4.06 o
   1  16   6       60.31       56.20      4.67 o
   2  16   6        0.07        7.43      3.92 o
   3  16   6       97.49       99.89     11.97 o
   4  16   6       35.36       30.85      3.25 o
   5  16   6       53.98       54.78      4.01 o
   6  16   6        1.08       -8.87      8.87 o
   7  16   6        8.59      -20.18     20.84 o
  -8  17   6       24.29       38.52      9.29 o
  -7  17   6       24.15       28.99      4.35 o
  -6  17   6       13.72       11.98     10.06 o
  -5  17   6       88.73       70.78      5.97 o
  -4  17   6       58.90       58.90      7.59 o
  -3  17   6      646.31      706.68     17.39 o
  -2  17   6      114.26      100.98      9.05 o
  -1  17   6      143.88      121.56      6.59 o
   0  17   6      301.81      311.78     17.44 o
   1  17   6      521.78      553.58     20.78 o
   2  17   6       49.77       47.63      4.71 o
   3  17   6      186.90      216.62      8.28 o
   4  17   6      126.29      131.95     19.74 o
   5  17   6      125.64      129.50      6.48 o
   6  17   6        0.30       10.25      5.39 o
  -7  18   6       20.44       18.04      6.79 o
  -6  18   6       21.85       32.24     15.00 o
  -5  18   6      355.45      395.87     14.48 o
  -4  18   6      320.33      326.87     13.90 o
  -3  18   6      374.87      366.39     11.54 o
  -2  18   6      516.57      551.12     17.69 o
  -1  18   6        2.76       18.85      5.48 o
   0  18   6       65.59       69.24      5.62 o
   1  18   6      643.75      630.11     32.24 o
   2  18   6      623.71      673.32     17.14 o
   3  18   6       48.70       50.56      4.99 o
   4  18   6      103.60      112.51      8.45 o
   5  18   6       40.55       48.06      4.82 o
   6  18   6       10.78       21.97     12.38 o
  -6  19   6      213.61      249.58     15.18 o
  -5  19   6       40.79       24.03      5.28 o
  -4  19   6      117.82      118.09      7.45 o
  -3  19   6        4.27        9.37      4.71 o
  -2  19   6        0.07       -6.02      6.02 o
  -1  19   6      379.72      383.40     15.12 o
   0  19   6      242.06      259.99      9.96 o
   1  19   6      290.76      287.65     10.00 o
   2  19   6      233.01      245.32     11.46 o
   3  19   6        0.23        4.55      6.73 o
   4  19   6        1.62        7.96      6.34 o
   5  19   6       87.96       70.41      6.50 o
  -6  20   6       51.15       53.70     11.49 o
  -5  20   6      128.17      129.31      9.76 o
  -4  20   6      266.93      290.25     14.38 o
  -3  20   6      219.65      193.74      9.33 o
  -2  20   6        9.64       21.79      5.79 o
  -1  20   6       31.12       17.64      6.17 o
   0  20   6       18.15       24.78      7.53 o
   1  20   6       56.89       70.62     10.36 o
   2  20   6      295.18      270.04     12.02 o
   3  20   6      134.17      103.04      6.46 o
   4  20   6        2.81       12.62      8.07 o
  -5  21   6      114.53      107.17     11.07 o
  -4  21   6       22.36       27.50     15.60 o
  -3  21   6      526.68      577.08     38.19 o
  -2  21   6        0.26       -4.30     15.03 o
  -1  21   6       47.87       60.40      7.17 o
   0  21   6       28.32       13.02      7.29 o
   1  21   6        7.16        8.44      6.82 o
   2  21   6      178.32      174.50      9.03 o
   3  21   6        8.23       11.38      6.10 o
   4  21   6       37.93       39.09     14.17 o
  -4  22   6       51.28       57.81      9.59 o
  -3  22   6      184.60      137.23     14.41 o
  -2  22   6      114.27      106.19     21.14 o
  -1  22   6      453.20      516.04     30.45 o
   0  22   6        7.04        5.95      7.62 o
   1  22   6       86.87       72.63      8.58 o
   2  22   6       29.50       17.33      8.16 o
  -2  23   6       70.91       47.81     12.86 o
  -1  23   6      148.04      125.55     12.54 o
   0  23   6       57.81       30.51     10.67 o
   1  23   6       16.15       26.37     15.48 o
 -11   1   7      487.02      503.24     27.43 o
 -10   1   7       11.35       18.07      6.27 o
  -9   1   7        3.68       12.66      5.15 o
  -8   1   7        0.01        3.29      4.76 o
  -7   1   7      587.41      586.56     13.04 o
  -6   1   7       32.45       37.61      6.52 o
  -5   1   7     1433.87     1459.59     25.06 o
  -4   1   7      214.82      183.91      4.84 o
  -3   1   7     1259.30     1160.79     33.64 o
  -2   1   7     1569.93     1566.88     21.70 o
  -1   1   7       10.24        2.76      2.41 o
   1   1   7      216.81      230.88      6.79 o
   2   1   7       42.43       46.55      3.01 o
   3   1   7      118.40      125.48      3.82 o
   4   1   7     1252.44     1296.79     23.52 o
   5   1   7      101.59       95.77      4.35 o
   6   1   7      732.16      753.00     41.08 o
   7   1   7       40.22       29.89      3.86 o
   8   1   7      182.35      179.63      7.15 o
   9   1   7       12.73       17.31      3.33 o
 -11   2   7      362.24      367.83     45.87 o
 -10   2   7      404.59      404.51     15.85 o
  -9   2   7      296.51      276.26     10.62 o
  -8   2   7      143.14      148.64      7.38 o
  -7   2   7        5.72       10.20      2.14 o
  -6   2   7      118.02      103.60      5.89 o
  -5   2   7       11.98       12.15      6.82 o
  -4   2   7     1163.58     1068.49     19.65 o
  -3   2   7       21.38       24.13      2.92 o
  -2   2   7     3415.72     3245.22     54.94 o
  -1   2   7      662.88      680.64     12.12 o
   0   2   7      260.61      225.25     10.27 o
   1   2   7     3008.42     3184.07     41.04 o
   2   2   7       21.93       27.11      1.67 o
   3   2   7       44.48       38.76      2.62 o
   4   2   7       10.41        7.81      2.62 o
   5   2   7     1994.10     2134.91     37.55 o
   6   2   7       70.60       77.80      2.96 o
   7   2   7      421.67      485.26     33.46 o
   8   2   7      127.40      122.94     13.66 o
   9   2   7       58.38       55.46      6.68 o
 -11   3   7        0.01        6.66     11.07 o
 -10   3   7      162.03      157.74     16.52 o
  -9   3   7        2.94        2.24      5.28 o
  -8   3   7      561.37      566.46     15.90 o
  -7   3   7      230.00      222.25      7.11 o
  -6   3   7       32.68       35.69      4.12 o
  -5   3   7      326.01      321.13     14.41 o
  -4   3   7       18.46       20.69      8.87 o
  -3   3   7      749.50      888.31     13.43 o
  -2   3   7     3384.05     3614.61     69.70 o
  -1   3   7     1855.62     2059.70     34.70 o
   0   3   7     4082.36     4253.41     57.06 o
   1   3   7      165.34      175.37     10.42 o
   2   3   7      666.30      627.30     11.55 o
   3   3   7       32.24       37.59      2.27 o
   4   3   7     3432.91     3565.35     58.45 o
   5   3   7      721.83      696.06     16.61 o
   6   3   7      618.52      591.58     14.13 o
   7   3   7      419.12      377.12     12.74 o
   8   3   7        6.51        6.81      3.78 o
   9   3   7       49.49       67.25     14.47 o
 -11   4   7       34.49       33.34      8.81 o
 -10   4   7      472.38      458.77     14.95 o
  -9   4   7        1.87        8.02      7.86 o
  -8   4   7      569.17      546.99     17.30 o
  -7   4   7       19.51       14.81      6.55 o
  -6   4   7       22.29       16.05      5.39 o
  -5   4   7       67.56       66.51      4.42 o
  -4   4   7      641.24      609.43     11.96 o
  -3   4   7     1731.62     1691.93     23.11 o
  -2   4   7     1914.14     1759.58     32.95 o
  -1   4   7       38.23       18.44      4.88 o
   0   4   7     1087.64     1019.38     14.99 o
   1   4   7      529.67      570.16     15.99 o
   2   4   7      510.96      528.28      7.61 o
   3   4   7     1182.95     1225.42     21.64 o
   4   4   7       48.63       45.10      3.16 o
   5   4   7      726.51      747.15     14.58 o
   6   4   7        0.33        5.75      3.30 o
   7   4   7      378.55      352.74     10.10 o
   8   4   7      179.50      150.61      7.66 o
   9   4   7       10.04       11.51      4.89 o
 -11   5   7      758.76      790.83     38.34 o
 -10   5   7       83.23       85.32      6.61 o
  -9   5   7      859.70      867.98     26.97 o
  -8   5   7      999.78      981.02     38.51 o
  -7   5   7        8.57       14.05      5.07 o
  -6   5   7      336.51      346.97     10.96 o
  -5   5   7     1294.52     1270.92     26.00 o
  -4   5   7      611.26      616.33     21.88 o
  -3   5   7     5034.08     5136.75     75.28 o
  -2   5   7       58.93       57.20      5.30 o
  -1   5   7     1092.17     1088.49     25.53 o
   0   5   7        0.79        3.09      2.21 o
   1   5   7       10.80       13.69      2.10 o
   2   5   7        0.52       -0.35      1.93 o
   3   5   7        0.52        7.42      1.83 o
   4   5   7      297.63      285.67      9.14 o
   5   5   7      114.50      117.76      4.50 o
   6   5   7       65.90       78.95      9.08 o
   7   5   7       10.29        3.45      6.22 o
   8   5   7      153.74      162.40      7.48 o
   9   5   7       53.63       49.61      7.42 o
 -10   6   7       23.45       25.12      4.88 o
  -9   6   7        8.76       17.92      4.76 o
  -8   6   7      274.17      286.32     27.83 o
  -7   6   7      241.55      233.75     11.58 o
  -6   6   7       83.01       84.18      5.33 o
  -5   6   7      802.23      764.47     20.24 o
  -4   6   7      275.79      332.86      7.81 o
  -3   6   7       32.41       50.07      4.17 o
  -2   6   7      493.76      472.70     18.63 o
  -1   6   7       17.11        9.34      2.94 o
   0   6   7      375.24      373.17      7.00 o
   1   6   7        0.27        1.32      8.69 o
   2   6   7       19.38       15.19      3.93 o
   3   6   7      374.38      369.46      8.42 o
   4   6   7      177.65      179.50      4.69 o
   5   6   7      188.72      185.52      6.93 o
   6   6   7       28.58       48.53      3.39 o
   7   6   7      150.05      120.98      6.58 o
   8   6   7       55.83       82.44      7.06 o
   9   6   7      150.17      133.66     12.21 o
 -10   7   7       34.55       21.97      5.06 o
  -9   7   7      240.86      228.03     10.90 o
  -8   7   7       81.62       53.97      5.41 o
  -7   7   7        0.25       -4.93      4.93 o
  -6   7   7     1107.52     1130.77     30.06 o
  -5   7   7      602.70      617.26     18.81 o
  -4   7   7      672.88      681.06     14.50 o
  -3   7   7       39.59       29.44      6.16 o
  -2   7   7      336.04      352.96      7.44 o
  -1   7   7       76.75      108.25      3.13 o
   0   7   7      331.73      307.92     11.25 o
   1   7   7      113.74      130.06      6.19 o
   2   7   7        0.17       -0.40      3.87 o
   3   7   7      528.60      533.70      9.26 o
   4   7   7       52.44       56.31      3.02 o
   5   7   7       90.27       72.71     11.52 o
   6   7   7       87.77       71.71      3.68 o
   7   7   7       10.53       13.31      4.03 o
   8   7   7        0.29        1.20      3.84 o
   9   7   7       16.67        9.89      7.07 o
 -10   8   7       29.46       27.51      5.48 o
  -9   8   7      118.65      102.64      7.68 o
  -8   8   7     1232.51     1308.57     31.24 o
  -7   8   7       30.38       36.56      5.60 o
  -6   8   7      929.07      936.31     67.63 o
  -5   8   7     3380.28     3495.61     85.35 o
  -4   8   7     3115.14     3278.82     57.06 o
  -3   8   7     1643.63     1634.33     30.07 o
  -2   8   7     3724.05     3845.82     59.08 o
  -1   8   7      284.76      312.08      5.75 o
   0   8   7      268.75      276.47      5.44 o
   1   8   7      105.41      109.28      7.44 o
   2   8   7      112.97       99.04      8.90 o
   3   8   7       79.20       85.10      3.04 o
   4   8   7      562.92      595.75     14.53 o
   5   8   7      725.05      736.71     21.31 o
   6   8   7      401.94      388.59     11.66 o
   7   8   7      430.61      476.51     15.45 o
   8   8   7       30.39       16.48      8.84 o
   9   8   7       20.09       32.12      8.22 o
 -10   9   7       33.70       18.22      5.36 o
  -9   9   7      310.88      287.56     12.68 o
  -8   9   7      512.49      522.43     18.75 o
  -7   9   7        2.09       12.53      5.28 o
  -6   9   7      149.83      133.18     12.98 o
  -5   9   7     1718.53     1763.78     43.34 o
  -4   9   7        5.52        8.65      6.13 o
  -3   9   7     1129.99     1175.73     44.00 o
  -2   9   7       10.58        9.87      6.58 o
  -1   9   7      140.88      153.84      4.17 o
   0   9   7      214.32      219.78      4.96 o
   1   9   7        1.48        4.58      2.30 o
   2   9   7      119.28      111.71      3.55 o
   3   9   7      749.16      784.18     22.68 o
   4   9   7       62.87       57.10      3.52 o
   5   9   7       64.69       64.67      3.43 o
   6   9   7       17.92       19.09      4.75 o
   7   9   7      306.67      277.03     15.61 o
   8   9   7       42.14       48.25      6.43 o
 -10  10   7       20.90        9.47      7.03 o
  -9  10   7      248.08      255.23     16.73 o
  -8  10   7        0.18        8.86      5.80 o
  -7  10   7     1549.22     1571.10     44.56 o
  -6  10   7       49.22       44.02      5.58 o
  -5  10   7        8.12       15.81     14.79 o
  -4  10   7     1584.70     1639.46     33.90 o
  -3  10   7      176.67      172.96     13.37 o
  -2  10   7        2.43       -4.29      4.29 o
  -1  10   7      877.88      854.34     14.27 o
   0  10   7      462.30      444.19      8.94 o
   1  10   7       44.49       51.38      4.26 o
   2  10   7        0.57        4.05      2.12 o
   3  10   7     2026.16     2145.96     47.77 o
   4  10   7      346.23      328.44      8.09 o
   5  10   7        8.86        3.76      2.96 o
   6  10   7       32.29       26.59      5.28 o
   7  10   7       43.91       30.87      7.90 o
   8  10   7       16.78       18.78     10.18 o
  -9  11   7       12.12       22.61      8.58 o
  -8  11   7      464.71      445.41     14.26 o
  -7  11   7       74.35       76.48      7.87 o
  -6  11   7        1.22        7.00      4.18 o
  -5  11   7      155.79      162.03      6.73 o
  -4  11   7     2577.90     2746.17     59.75 o
  -3  11   7     2949.98     2939.02     52.94 o
  -2  11   7     1287.30     1316.15     22.87 o
  -1  11   7     1040.32     1012.09     17.66 o
   0  11   7       85.97       87.27      4.29 o
   1  11   7     1017.81     1051.57     20.33 o
   2  11   7       62.55       62.02      3.33 o
   3  11   7       76.18       72.34     10.03 o
   4  11   7      872.81      904.88     19.55 o
   5  11   7        6.74        8.40      3.30 o
   6  11   7       36.16       31.11      6.35 o
   7  11   7       81.82       88.02     23.31 o
   8  11   7        0.13       -6.09      7.40 o
  -9  12   7       27.56       35.48      7.62 o
  -8  12   7        3.19        3.49      8.54 o
  -7  12   7        3.37        5.71     12.23 o
  -6  12   7      175.76      162.05      8.23 o
  -5  12   7       93.17      100.02      4.80 o
  -4  12   7       95.55       84.80      4.77 o
  -3  12   7      251.76      239.87      6.75 o
  -2  12   7      649.78      650.86     14.80 o
  -1  12   7      226.37      232.96      6.18 o
   0  12   7      169.92      150.72     19.23 o
   1  12   7       78.88       79.58      7.77 o
   2  12   7      652.64      655.33     14.86 o
   3  12   7      179.39      165.63      8.57 o
   4  12   7      779.87      839.26     33.61 o
   5  12   7       56.94       64.28      4.61 o
   6  12   7        2.53       -3.92      5.75 o
   7  12   7       32.59       38.26      7.98 o
   8  12   7      450.69      498.61     24.36 o
  -9  13   7       57.97       41.14      6.85 o
  -8  13   7       56.72       47.03      7.68 o
  -7  13   7        9.48       10.30      7.38 o
  -6  13   7       36.29       33.45      5.83 o
  -5  13   7       37.47       37.78      3.58 o
  -4  13   7      253.71      275.96      9.21 o
  -3  13   7      145.20      120.56      5.75 o
  -2  13   7     1067.14     1079.80     22.91 o
  -1  13   7       64.76       66.21      8.84 o
   0  13   7      200.98      199.83      6.05 o
   1  13   7     1214.28     1240.76     27.27 o
   2  13   7     1656.40     1761.70     50.67 o
   3  13   7       77.04       89.05      4.41 o
   4  13   7       57.18       73.73      6.58 o
   5  13   7       12.11        8.77      7.77 o
   6  13   7        7.61        3.22      6.55 o
   7  13   7        3.20      -10.72     10.72 o
  -9  14   7      112.14      109.55     13.28 o
  -8  14   7       56.76       38.22      7.64 o
  -7  14   7        6.04        1.24     11.40 o
  -6  14   7        6.14        5.69      6.22 o
  -5  14   7        7.90       12.98      3.75 o
  -4  14   7      160.70      156.90      6.91 o
  -3  14   7      588.72      540.22     13.99 o
  -2  14   7        1.49       -1.09      8.36 o
  -1  14   7       24.14       18.04      3.70 o
   0  14   7      224.28      220.92      9.05 o
   1  14   7      200.76      181.54      6.76 o
   2  14   7      412.41      442.64     12.81 o
   3  14   7       65.35       61.75     10.24 o
   4  14   7      139.15      142.60      5.81 o
   5  14   7      561.12      548.56     17.32 o
   6  14   7       53.13       51.25     13.04 o
   7  14   7        6.88       -1.00     16.05 o
  -8  15   7      132.10      110.62     10.00 o
  -7  15   7        8.55        0.73      7.48 o
  -6  15   7      528.71      598.94     32.27 o
  -5  15   7       33.41       26.89      3.89 o
  -4  15   7       74.17       64.24      4.77 o
  -3  15   7       29.95       29.35      4.66 o
  -2  15   7      498.46      491.15     13.73 o
  -1  15   7       36.26       48.63      4.87 o
   0  15   7      413.05      435.26     11.75 o
   1  15   7      116.13      111.02      8.51 o
   2  15   7       85.41       76.80      4.89 o
   3  15   7       40.92       47.01      4.02 o
   4  15   7      138.71      117.26      9.56 o
   5  15   7      234.49      270.05     14.91 o
   6  15   7       20.94        1.79     13.16 o
   7  15   7       26.95       24.64      9.66 o
  -8  16   7      246.73      234.46     15.54 o
  -7  16   7      801.81      860.60     41.97 o
  -6  16   7       22.68       27.76     10.21 o
  -5  16   7      249.27      289.42     12.54 o
  -4  16   7        4.22        0.45      7.65 o
  -3  16   7      176.74      171.32      7.10 o
  -2  16   7      243.74      214.00      8.35 o
  -1  16   7       86.67       65.21      6.97 o
   0  16   7     1518.00     1671.62     66.06 o
   1  16   7      157.72      162.82      7.33 o
   2  16   7     1243.81     1358.32     31.02 o
   3  16   7       66.51       91.40      6.10 o
   4  16   7        0.24        4.91      4.44 o
   5  16   7        1.28        3.87      2.94 o
   6  16   7       59.52       61.62     14.47 o
  -7  17   7      169.76      162.83     15.84 o
  -6  17   7       18.97       13.11     11.58 o
  -5  17   7      801.04      866.67     30.66 o
  -4  17   7      488.67      486.11     16.43 o
  -3  17   7      149.08      147.25      6.77 o
  -2  17   7       60.17       54.66      7.11 o
  -1  17   7      299.34      267.32     10.38 o
   0  17   7       45.33       46.06      5.09 o
   1  17   7       20.78       20.99      6.82 o
   2  17   7      381.43      399.53     13.87 o
   3  17   7      349.59      346.74     26.49 o
   4  17   7      109.56       90.68      6.90 o
   5  17   7       10.40        9.70      5.12 o
   6  17   7      477.13      448.02     32.01 o
  -7  18   7      116.83      121.34     14.05 o
  -6  18   7      587.61      628.41     29.59 o
  -5  18   7      512.39      566.36     40.01 o
  -4  18   7       68.69       54.24      6.37 o
  -3  18   7        6.71       13.08      4.89 o
  -2  18   7       24.52       29.13      5.33 o
  -1  18   7       96.60       80.43      7.08 o
   0  18   7       69.00       64.35      5.94 o
   1  18   7      988.83     1038.91     27.86 o
   2  18   7        9.52        7.72      5.16 o
   3  18   7       29.83       52.62      6.26 o
   4  18   7      195.05      172.44     24.41 o
   5  18   7       76.41       64.96     14.62 o
  -6  19   7      591.43      669.97     38.28 o
  -5  19   7        1.90        3.05     19.47 o
  -4  19   7       15.91        6.24     11.55 o
  -3  19   7        0.75        0.90     12.29 o
  -2  19   7       15.37       21.64      6.07 o
  -1  19   7      429.38      444.48     25.81 o
   0  19   7        4.37        5.69      5.22 o
   1  19   7      180.05      198.11      8.95 o
   2  19   7      606.55      678.30     21.94 o
   3  19   7        2.69        6.07      7.47 o
   4  19   7       42.32       35.18      6.62 o
   5  19   7      195.03      219.33     28.93 o
  -5  20   7     1004.80      982.30     56.14 o
  -4  20   7       62.99       69.50     15.78 o
  -3  20   7       96.35       78.64      6.74 o
  -2  20   7      168.48      143.59      9.11 o
  -1  20   7       17.95       19.68      5.60 o
   0  20   7       11.34        6.55      4.99 o
   1  20   7      561.59      597.76     22.03 o
   2  20   7      348.85      325.04     12.72 o
   3  20   7      184.74      173.88      9.42 o
   4  20   7       10.98       20.87      9.56 o
  -4  21   7        4.11       11.61     11.91 o
  -3  21   7       57.90       48.24      9.46 o
  -2  21   7        5.95        2.28     10.48 o
  -1  21   7        0.54       -1.97     10.27 o
   0  21   7       26.44       18.86      5.93 o
   1  21   7      271.04      248.48     12.23 o
   2  21   7       19.01       27.02      6.27 o
   3  21   7       49.21       58.03      7.66 o
  -3  22   7        2.58       -8.34      8.34 o
  -2  22   7        4.88       20.76      7.48 o
  -1  22   7      225.45      223.79     17.35 o
   0  22   7      171.04      164.62     15.91 o
   1  22   7      255.57      241.71     13.32 o
 -10   0   8      170.48      198.20     22.68 o
  -9   0   8      979.79      902.87     37.81 o
  -8   0   8      238.22      225.11     13.69 o
  -7   0   8      830.46      876.02     34.71 o
  -6   0   8       60.28       60.37      2.92 o
  -5   0   8     7198.82     7364.56    193.97 o
  -4   0   8      250.54      269.34      9.94 o
  -3   0   8      614.32      539.22     14.05 o
  -2   0   8      526.71      507.19     12.44 o
  -1   0   8     3167.80     3392.52     59.24 o
   1   0   8      114.05      100.80      4.23 o
   2   0   8     1729.73     1807.35     36.62 o
   3   0   8        0.16       -2.02      2.02 o
   4   0   8      222.67      221.12      9.94 o
   5   0   8       43.04       62.63      5.66 o
   6   0   8      168.41      181.71      9.29 o
   7   0   8       38.90       39.23      7.03 o
   8   0   8        6.13        5.24      8.39 o
   9   0   8      446.06      398.36     40.90 o
 -10   1   8        6.48       -2.62     13.10 o
  -9   1   8      451.72      419.47     16.00 o
  -8   1   8      131.42      119.01      6.95 o
  -7   1   8        5.86        7.98     18.72 o
  -6   1   8      248.10      213.25      9.67 o
  -5   1   8      217.39      226.77      6.01 o
  -4   1   8      534.40      535.01     10.92 o
  -3   1   8      206.10      193.16      8.54 o
  -2   1   8     2997.40     3137.01     45.68 o
  -1   1   8      247.22      300.44      6.84 o
   1   1   8      152.26      185.95      4.97 o
   2   1   8      240.46      229.25      5.09 o
   3   1   8       92.01       66.66      7.20 o
   4   1   8       16.94       20.63      6.79 o
   5   1   8       31.60       23.91      3.93 o
   6   1   8       13.04        0.87      9.38 o
   7   1   8       10.94        0.53     12.15 o
   8   1   8       46.18       42.69      9.35 o
   9   1   8       21.25        2.14     12.31 o
 -10   2   8        1.20       -7.14      7.14 o
  -9   2   8        4.01        3.27      6.76 o
  -8   2   8       85.21       82.51      4.03 o
  -7   2   8        5.10        7.42      2.06 o
  -6   2   8      260.08      267.59      7.65 o
  -5   2   8      107.96      118.38      3.88 o
  -4   2   8      717.02      761.14     14.33 o
  -3   2   8      280.06      308.62     11.64 o
  -2   2   8     1423.44     1572.35     23.19 o
  -1   2   8      649.44      700.53     15.04 o
   0   2   8       89.66       84.63      8.45 o
   1   2   8      200.06      198.42      9.88 o
   2   2   8      766.78      749.06     11.13 o
   3   2   8     1128.50     1160.15     26.72 o
   4   2   8      422.63      411.78     12.15 o
   5   2   8      117.01       98.72      6.13 o
   6   2   8       97.04       94.60      7.23 o
   7   2   8        7.94        2.02      8.54 o
   8   2   8       60.54       47.16      7.05 o
   9   2   8       17.08        2.38     14.82 o
 -10   3   8        2.00       -0.58      5.33 o
  -9   3   8       42.61       39.10      3.10 o
  -8   3   8      724.27      738.63     17.99 o
  -7   3   8      216.28      223.38      6.09 o
  -6   3   8      979.21     1011.63     22.16 o
  -5   3   8     1291.58     1263.98     24.59 o
  -4   3   8     1540.25     1497.20     25.00 o
  -3   3   8       19.80       33.70      8.42 o
  -2   3   8      193.39      190.98      4.63 o
  -1   3   8       23.54       30.81      2.67 o
   0   3   8        2.53       -1.48      3.39 o
   1   3   8      725.88      777.00     15.31 o
   2   3   8     3527.26     3686.33    189.48 o
   3   3   8      293.47      311.63      7.24 o
   4   3   8      523.59      541.80     11.31 o
   5   3   8      861.00      886.55     26.34 o
   6   3   8       24.57       41.98      3.94 o
   7   3   8      264.42      276.27     10.81 o
   8   3   8       58.88       46.56      3.57 o
   9   3   8      268.22      285.08     18.40 o
 -10   4   8      172.10      156.66      7.12 o
  -9   4   8       39.62       30.72      4.27 o
  -8   4   8      159.17      151.01      6.23 o
  -7   4   8      215.41      226.06      7.33 o
  -6   4   8      237.06      239.91     11.50 o
  -5   4   8     2785.22     2829.37     52.08 o
  -4   4   8      483.93      477.90      9.41 o
  -3   4   8      533.33      495.92     21.20 o
  -2   4   8      616.00      589.14     10.87 o
  -1   4   8       71.03       81.19      8.16 o
   0   4   8      402.14      450.84      8.80 o
   1   4   8      331.25      305.52      6.85 o
   2   4   8        2.07        7.24      6.52 o
   3   4   8      554.42      579.68     10.12 o
   4   4   8       83.36       86.28      3.61 o
   5   4   8        0.87        0.66      3.75 o
   6   4   8        1.83        7.48      5.89 o
   7   4   8      229.77      245.35     14.02 o
   8   4   8        2.81       -0.04      4.20 o
   9   4   8       75.63       57.55      8.25 o
 -10   5   8       10.93        9.76      5.18 o
  -9   5   8       81.87       81.51      8.39 o
  -8   5   8       20.68       27.27      4.58 o
  -6   5   8      369.81      377.96     10.19 o
  -5   5   8      140.59      120.57      4.88 o
  -4   5   8       10.01        8.32      5.89 o
  -3   5   8       11.68       15.62      2.14 o
  -2   5   8      495.34      476.94      9.48 o
  -1   5   8      522.49      519.37      9.59 o
   0   5   8        0.00        5.56      2.74 o
   1   5   8      333.62      323.75     18.22 o
   2   5   8      140.63      122.76      8.57 o
   3   5   8      604.63      584.72     17.86 o
   4   5   8     1506.01     1516.77     26.22 o
   5   5   8       19.21       11.54      3.06 o
   6   5   8      734.57      757.20     32.98 o
   7   5   8       30.97       35.17      4.11 o
   8   5   8       60.26       58.59      8.45 o
   9   5   8      107.87      102.96     17.47 o
 -10   6   8       69.29       64.24      6.49 o
  -9   6   8      236.10      219.89      9.79 o
  -8   6   8        7.24        1.19      6.61 o
  -7   6   8      666.49      673.31     23.87 o
  -6   6   8      341.16      395.27     19.41 o
  -5   6   8       18.82       15.32      7.53 o
  -4   6   8      332.20      342.59      8.23 o
  -3   6   8        1.68        4.48      2.35 o
  -2   6   8       75.14       81.19      4.73 o
  -1   6   8       44.28       55.09      2.97 o
   0   6   8       61.31       67.65      3.26 o
   1   6   8      344.42      322.19      6.08 o
   2   6   8     1473.96     1472.05     21.76 o
   3   6   8       71.05       72.41      3.47 o
   4   6   8      917.78      926.14     15.97 o
   5   6   8      298.59      266.74      8.34 o
   6   6   8       57.19       44.35      3.68 o
   7   6   8       25.35       25.45      3.22 o
   8   6   8       63.76       48.74      8.48 o
 -10   7   8       24.97       28.52      5.95 o
  -9   7   8        5.17        9.97      5.57 o
  -7   7   8      145.63      152.90     16.25 o
  -6   7   8     2398.01     2515.76     84.93 o
  -5   7   8       15.29       23.10      7.74 o
  -4   7   8      162.63      162.76     17.12 o
  -3   7   8     1000.60     1057.77     25.33 o
  -2   7   8      229.35      226.17      7.59 o
  -1   7   8      441.66      464.58      9.36 o
   0   7   8      658.83      705.71     10.93 o
   1   7   8       41.87       39.20      4.91 o
   2   7   8     2048.98     2114.97     40.34 o
   3   7   8      447.54      436.22      8.85 o
   4   7   8      367.65      352.97      7.32 o
   5   7   8      254.01      269.21      8.53 o
   6   7   8       74.96       66.99      4.25 o
   7   7   8       46.27       45.12      4.39 o
   8   7   8       82.62       80.07     10.86 o
 -10   8   8       13.31        5.83      6.85 o
  -9   8   8        0.22        2.85      5.77 o
  -8   8   8       37.81       19.92      4.53 o
  -7   8   8       59.55       42.68     11.01 o
  -6   8   8      175.61      169.14     15.84 o
  -5   8   8       50.17       53.13      8.13 o
  -4   8   8       51.04       52.51      3.51 o
  -3   8   8      318.58      331.32     16.02 o
  -2   8   8      338.13      323.41      8.04 o
  -1   8   8      167.64      166.18      4.17 o
   0   8   8     2042.42     2076.98     31.99 o
   1   8   8       65.14       70.62      3.39 o
   2   8   8        4.78        9.16      3.39 o
   3   8   8      357.99      372.24     10.17 o
   4   8   8       70.90       82.34      3.92 o
   5   8   8        5.51       -1.71      5.30 o
   6   8   8       14.33       22.18      4.82 o
   7   8   8       11.26       21.17      4.75 o
   8   8   8       56.42       61.61     10.45 o
 -10   9   8       75.81       86.45     14.94 o
  -9   9   8        7.77       -6.85      6.85 o
  -8   9   8       78.03       73.17      5.81 o
  -7   9   8      194.09      176.89     15.99 o
  -6   9   8     1983.81     2106.33     57.64 o
  -5   9   8      374.18      360.05     22.36 o
  -4   9   8     4135.36     4316.48    148.69 o
  -3   9   8      550.73      603.43     24.98 o
  -2   9   8       28.79       37.95      9.56 o
  -1   9   8        0.06        3.53      2.57 o
   0   9   8      131.09      166.89      6.25 o
   1   9   8      739.59      727.55     14.62 o
   2   9   8       66.81       68.97      4.76 o
   3   9   8      268.09      261.80     16.34 o
   4   9   8      117.30      125.75      4.68 o
   5   9   8       40.53       38.10      4.35 o
   6   9   8      142.64      134.43     16.46 o
   7   9   8        9.45        7.56      4.01 o
   8   9   8        9.17       58.17     16.67 o
  -9  10   8       71.83       79.78     12.62 o
  -8  10   8       79.96       74.68      6.39 o
  -7  10   8     1276.55     1311.58     45.13 o
  -6  10   8       43.47       40.24      7.11 o
  -5  10   8      518.89      508.48     14.95 o
  -4  10   8      413.49      410.97     14.91 o
  -3  10   8      514.29      526.42     13.57 o
  -2  10   8      277.50      263.81      7.44 o
  -1  10   8      221.23      266.51      7.05 o
   0  10   8       32.92       32.81      3.07 o
   1  10   8       84.58       98.07      3.51 o
   2  10   8      754.91      766.83     14.31 o
   3  10   8       75.36       56.15      3.18 o
   4  10   8      572.65      601.88     16.88 o
   5  10   8       30.34       25.99      3.60 o
   6  10   8       55.09       66.20      5.69 o
   7  10   8        0.03        6.01     11.94 o
   8  10   8        9.23        8.28     12.50 o
  -9  11   8      226.41      208.32     12.15 o
  -8  11   8       97.06       80.32     11.07 o
  -7  11   8      280.96      289.54     22.95 o
  -6  11   8       20.38       16.11      7.32 o
  -5  11   8        5.32        8.26      3.84 o
  -4  11   8      229.07      241.73     34.95 o
  -3  11   8      143.85      137.82      5.86 o
  -2  11   8       93.07       82.12      4.44 o
  -1  11   8      723.98      743.88     15.36 o
   0  11   8       45.00       43.00      4.85 o
   1  11   8        7.07       13.79      5.63 o
   2  11   8       21.75       30.62      3.01 o
   3  11   8       66.74       74.96      5.72 o
   4  11   8        0.01        2.98      3.15 o
   5  11   8       39.02       29.19      7.26 o
   6  11   8       38.07       40.41     11.85 o
   7  11   8       88.91       97.99     12.04 o
  -9  12   8       16.48       20.18      6.01 o
  -8  12   8       10.71       11.97      5.14 o
  -7  12   8      215.36      208.38     11.04 o
  -6  12   8      127.72      125.20      7.31 o
  -5  12   8      709.29      774.40     18.40 o
  -4  12   8      126.50      117.54      6.28 o
  -3  12   8      162.07      166.40      8.36 o
  -2  12   8      532.01      524.35     12.17 o
  -1  12   8       51.48       42.35      3.69 o
   0  12   8     1040.50     1051.96     21.34 o
   1  12   8       66.20       59.36      6.64 o
   2  12   8       78.99       76.62      4.70 o
   3  12   8      488.65      505.91     12.97 o
   4  12   8       97.41      100.49      4.82 o
   5  12   8      113.93      133.90      6.58 o
   6  12   8        4.73        8.03     16.61 o
   7  12   8       93.12       98.92      8.93 o
  -8  13   8        1.87        3.93      5.78 o
  -7  13   8       45.05       48.03      7.36 o
  -6  13   8      452.73      488.59     16.99 o
  -5  13   8        7.50       13.14      4.47 o
  -4  13   8        0.23        0.36      5.03 o
  -3  13   8      774.70      724.33     19.28 o
  -2  13   8        3.71        3.90      7.17 o
  -1  13   8       19.54       20.08      3.33 o
   0  13   8       61.47       57.65      4.12 o
   1  13   8      131.11       96.74      4.58 o
   2  13   8      598.51      621.65     16.22 o
   3  13   8      171.74      165.54      7.29 o
   4  13   8      224.72      216.42     15.75 o
   5  13   8      561.72      573.05     17.33 o
   6  13   8       12.61        4.00      4.11 o
   7  13   8      116.04      110.89     12.32 o
  -8  14   8      914.21      878.88     46.32 o
  -7  14   8        2.30       -2.79     12.29 o
  -6  14   8      147.55      150.63     15.60 o
  -5  14   8      599.11      589.18     25.01 o
  -4  14   8       54.50       43.38      5.45 o
  -3  14   8      141.69      144.44     11.28 o
  -2  14   8       44.81       38.87      3.44 o
  -1  14   8        9.04        1.25     10.12 o
   0  14   8        1.78        8.19      3.77 o
   1  14   8       28.03       25.17      3.45 o
   2  14   8        4.29        6.37      4.02 o
   3  14   8      317.83      325.71     10.60 o
   4  14   8      107.96       93.64     24.62 o
   5  14   8       47.46       42.96      4.82 o
   6  14   8       25.19        1.48     17.15 o
  -8  15   8       23.60       33.22      8.57 o
  -7  15   8      744.80      794.34     37.63 o
  -6  15   8       27.81       28.30      7.50 o
  -5  15   8       45.54       37.28      6.07 o
  -4  15   8      465.42      441.07     18.34 o
  -3  15   8     1044.53     1071.35     51.14 o
  -2  15   8       53.20       54.68      4.20 o
  -1  15   8       72.12       74.56      8.90 o
   0  15   8       93.57       83.36      8.81 o
   1  15   8       71.10       73.95      5.09 o
   2  15   8      174.90      183.14      7.65 o
   3  15   8      731.12      758.57     19.20 o
   4  15   8      101.99       94.70      9.64 o
   5  15   8       57.36       45.47      5.35 o
   6  15   8       62.41       68.60     12.91 o
  -7  16   8      193.93      209.33     27.57 o
  -6  16   8      113.52       99.57     16.02 o
  -5  16   8       94.60      103.91      8.57 o
  -4  16   8      368.05      367.13     13.40 o
  -3  16   8       86.48       85.61      6.01 o
  -2  16   8       31.85       30.24      4.39 o
  -1  16   8       90.85       87.03      5.42 o
   0  16   8     1028.43     1019.07     22.93 o
   1  16   8     1764.86     1856.66     46.30 o
   2  16   8      559.75      540.29     16.75 o
   3  16   8      380.90      350.32     11.77 o
   4  16   8      105.09      101.16     12.77 o
   5  16   8       22.83       15.94      5.77 o
   6  16   8       19.68       30.96     14.94 o
  -7  17   8       10.61       36.26     14.23 o
  -6  17   8        7.90        9.64      4.08 o
  -5  17   8        3.85       16.14      8.98 o
  -4  17   8      109.99      100.57     11.31 o
  -3  17   8       33.80       30.16      5.06 o
  -2  17   8      583.35      568.43     17.81 o
  -1  17   8     1042.11     1146.84     29.68 o
   0  17   8       74.11       73.95      7.38 o
   1  17   8      316.48      346.85     11.92 o
   2  17   8        0.43       -3.36      9.02 o
   3  17   8      171.73      150.70      7.44 o
   4  17   8        0.89        9.87     17.21 o
   5  17   8       24.84       37.70      8.95 o
  -6  18   8       72.38       71.86     12.92 o
  -5  18   8        4.48       -6.10      6.10 o
  -4  18   8        3.61        4.03      5.59 o
  -3  18   8        0.14       -0.61      5.18 o
  -2  18   8      423.33      420.88     14.03 o
  -1  18   8        2.35       21.17      6.27 o
   0  18   8      410.54      460.18     16.95 o
   1  18   8      260.87      252.33     10.15 o
   2  18   8      378.18      395.61     15.19 o
   3  18   8       80.95       80.75      6.22 o
   4  18   8        0.15        2.57     11.97 o
  -5  19   8       11.63       16.31      6.79 o
  -4  19   8       38.41       37.26      6.54 o
  -3  19   8        0.67        0.53      9.47 o
  -2  19   8      281.79      288.95     12.08 o
  -1  19   8       84.61       64.48      8.28 o
   0  19   8      153.50      133.97     10.23 o
   1  19   8      339.34      332.46     12.88 o
   2  19   8      149.44      128.26     22.65 o
   3  19   8       19.31       19.12      5.51 o
   4  19   8       72.29       66.35     14.11 o
  -4  20   8       31.62       37.33      7.55 o
  -3  20   8       61.66       49.21     14.23 o
  -2  20   8      183.53      171.84     12.74 o
  -1  20   8      147.91      126.31     37.48 o
   0  20   8       65.20       72.62     10.68 o
   1  20   8       34.26       29.55      6.46 o
   2  20   8      151.95      138.33     23.37 o
   3  20   8       65.71       66.07      7.64 o
  -3  21   8        0.96       -4.15     25.81 o
  -2  21   8      203.45      183.82     12.00 o
  -1  21   8       99.99      107.62      9.26 o
   0  21   8      196.14      174.30     17.75 o
   1  21   8        5.55       -2.06     13.31 o
 -10   1   9       43.10       28.33      9.20 o
  -9   1   9      965.00      963.34     40.54 o
  -8   1   9      285.84      298.20     18.10 o
  -7   1   9      831.28      853.28     19.52 o
  -6   1   9       10.55       17.69      3.46 o
  -5   1   9       10.40       17.09      2.98 o
  -4   1   9        8.23       18.65      9.14 o
  -3   1   9     1100.75     1156.58     22.50 o
  -2   1   9      274.96      300.82      7.80 o
  -1   1   9     2548.38     2670.14     39.72 o
   1   1   9      467.36      443.31      8.42 o
   2   1   9       38.17       48.91      5.77 o
   3   1   9        3.20        3.99      2.01 o
   4   1   9        3.35        7.14      3.22 o
   5   1   9        9.19        2.52      8.34 o
   6   1   9      254.51      221.98     21.05 o
   7   1   9       24.28       29.47      4.88 o
   8   1   9      171.16      160.26      8.11 o
 -10   2   9      394.94      369.26     17.95 o
  -9   2   9       25.17       21.99      7.56 o
  -8   2   9     1387.24     1419.54     43.97 o
  -7   2   9      124.71      141.74      6.07 o
  -6   2   9       13.18        8.60      3.35 o
  -5   2   9     1586.36     1592.86     32.04 o
  -4   2   9      625.79      655.66     13.13 o
  -3   2   9      605.90      597.94     16.28 o
  -2   2   9        8.65       11.18      3.57 o
  -1   2   9        9.73       16.48      3.03 o
   0   2   9      447.46      389.89      9.62 o
   1   2   9     1468.74     1440.22     31.64 o
   2   2   9     2986.07     3058.36     44.59 o
   3   2   9     2426.64     2526.44     46.67 o
   4   2   9      764.17      757.36     20.92 o
   5   2   9        2.32        1.96      6.01 o
   6   2   9       26.77       26.04      3.76 o
   7   2   9     1020.28     1112.03     27.56 o
   8   2   9      136.22      138.64      7.59 o
 -10   3   9       72.94       51.80     12.98 o
  -9   3   9       43.66       41.76     15.78 o
  -8   3   9       61.82       56.30      3.51 o
  -7   3   9        2.44       -0.25      6.49 o
  -6   3   9       88.19       90.41      4.58 o
  -5   3   9      723.82      714.38     19.85 o
  -4   3   9      554.24      554.48     15.81 o
  -3   3   9     1853.62     1993.98     34.38 o
  -2   3   9      471.80      492.16     12.60 o
  -1   3   9      166.38      190.16     17.77 o
   0   3   9      102.15      107.93      4.02 o
   1   3   9       60.97       62.78      2.84 o
   2   3   9      278.36      281.83      7.29 o
   3   3   9      483.98      470.98     12.59 o
   4   3   9      556.54      579.14     13.07 o
   5   3   9      280.86      241.23      8.97 o
   6   3   9       28.09       14.84      4.58 o
   7   3   9       21.94       19.35      4.21 o
   8   3   9       18.63       10.70      4.26 o
 -10   4   9      112.11      105.30     11.46 o
  -9   4   9      305.02      315.33     33.01 o
  -8   4   9      296.32      305.76      9.27 o
  -7   4   9       49.98       54.98      5.67 o
  -6   4   9      960.11      977.87     21.19 o
  -5   4   9      305.68      294.40      8.71 o
  -4   4   9     1724.43     1858.52     32.54 o
  -3   4   9      530.54      587.51     10.72 o
  -2   4   9      535.65      495.74     19.23 o
  -1   4   9     1438.54     1524.90     34.01 o
   0   4   9     2155.03     2193.60     36.18 o
   1   4   9        6.23        6.34      3.14 o
   2   4   9      669.01      729.32     15.33 o
   3   4   9      240.38      242.79      8.78 o
   4   4   9      910.02      908.66     20.35 o
   5   4   9       18.98       20.80      3.44 o
   6   4   9       42.66       30.20     13.40 o
   7   4   9       86.39       73.36      6.64 o
   8   4   9        0.25        3.62      9.68 o
 -10   5   9      395.44      356.79     17.53 o
  -9   5   9       89.57       86.17      4.93 o
  -8   5   9      266.08      255.56     15.18 o
  -7   5   9      361.91      349.16     10.74 o
  -6   5   9      378.32      360.80     15.21 o
  -5   5   9      334.37      356.22      9.79 o
  -4   5   9       83.89       83.48      5.03 o
  -3   5   9       33.07       31.79      2.32 o
  -2   5   9        3.54       -3.07      3.22 o
  -1   5   9     1166.72     1191.79     31.96 o
   0   5   9      899.01      933.40     16.25 o
   1   5   9       89.20       75.98      3.11 o
   2   5   9      915.81      927.63     15.03 o
   3   5   9       21.49       17.27      4.82 o
   4   5   9      357.95      338.18      9.98 o
   5   5   9       73.07       82.21      9.47 o
   6   5   9     1140.19     1224.77     29.61 o
   7   5   9      196.41      194.30     13.22 o
   8   5   9      120.94      107.86     25.60 o
 -10   6   9      472.64      448.94     20.78 o
  -9   6   9      164.09      142.60      6.30 o
  -8   6   9       33.74       35.29      4.16 o
  -7   6   9      204.73      210.28     18.40 o
  -6   6   9      826.92      838.00     24.56 o
  -5   6   9      461.46      486.10     13.26 o
  -4   6   9        0.52        3.23      2.65 o
  -3   6   9      513.12      460.29     14.07 o
  -2   6   9        0.95       -3.74      8.90 o
  -1   6   9      558.79      545.96     16.04 o
   0   6   9     1610.05     1674.48     28.69 o
   1   6   9       77.10       86.05      3.58 o
   2   6   9        4.98        4.95      2.13 o
   3   6   9        0.90        2.38      2.27 o
   4   6   9      170.38      169.33      6.34 o
   5   6   9        0.98        0.64      7.03 o
   6   6   9       65.66       72.55      4.32 o
   7   6   9        0.16        4.30      5.51 o
   8   6   9      112.58      140.03     26.55 o
 -10   7   9      119.72      119.27     31.20 o
  -9   7   9      543.48      558.33     18.81 o
  -8   7   9       91.49       98.54      7.92 o
  -7   7   9      819.51      874.66     27.77 o
  -6   7   9      239.61      263.01     10.48 o
  -5   7   9       39.48       29.84     11.07 o
  -4   7   9      275.00      272.52      8.60 o
  -3   7   9      821.75      845.65     25.57 o
  -2   7   9      997.47     1045.24     21.22 o
  -1   7   9     2074.33     2142.92     35.92 o
   0   7   9       63.52       61.64      3.49 o
   1   7   9     2212.22     2392.86     41.33 o
   2   7   9       39.90       51.12      2.81 o
   3   7   9        6.65        9.32      2.46 o
   4   7   9      304.67      291.07      7.62 o
   5   7   9      147.72      153.11      5.83 o
   6   7   9       38.93       48.67      3.75 o
   7   7   9       27.13       35.97      3.81 o
   8   7   9       24.97       16.61      8.34 o
  -9   8   9      173.87      151.82      9.20 o
  -8   8   9      324.45      358.64     13.00 o
  -7   8   9      229.96      230.97     11.59 o
  -6   8   9     1135.44     1205.08     36.44 o
  -5   8   9       62.16       67.82      7.47 o
  -4   8   9        0.06        4.52      7.38 o
  -3   8   9      705.42      687.38     14.80 o
  -2   8   9     1901.17     1900.65     44.75 o
  -1   8   9      139.80      164.57      7.80 o
   0   8   9      382.45      394.97      8.78 o
   1   8   9        0.13        0.79      7.00 o
   2   8   9       89.45       74.21      3.03 o
   3   8   9        9.30       14.51      2.99 o
   4   8   9       11.21       12.10      2.69 o
   5   8   9       16.04       19.48      4.88 o
   6   8   9        2.49        1.00      5.89 o
   7   8   9       13.80        8.16      5.12 o
   8   8   9        6.80        5.80      8.88 o
  -9   9   9        0.94       -1.30      6.37 o
  -8   9   9        3.46        5.78      7.14 o
  -7   9   9        7.34       12.84      5.22 o
  -6   9   9     1458.14     1574.09     87.10 o
  -5   9   9      785.34      810.55     20.47 o
  -4   9   9      394.60      402.35      9.85 o
  -3   9   9       84.49       81.61      4.09 o
  -2   9   9       94.52       83.83      7.32 o
  -1   9   9      937.88      916.85     17.66 o
   0   9   9       16.18       14.24      3.63 o
   1   9   9      751.26      731.34     15.44 o
   2   9   9        1.61        6.47      2.86 o
   3   9   9      268.72      294.93     17.00 o
   4   9   9      692.99      724.47     16.91 o
   5   9   9      166.36      193.98      6.55 o
   6   9   9        9.50       12.78      7.32 o
   7   9   9        0.41        0.19     15.66 o
  -9  10   9       70.24       63.76      8.51 o
  -8  10   9       14.76       25.08      5.54 o
  -7  10   9      501.75      484.64     20.42 o
  -6  10   9      235.96      225.63     11.71 o
  -5  10   9      669.04      675.82     52.18 o
  -4  10   9       48.81       42.46      4.94 o
  -3  10   9      150.01      157.44      7.48 o
  -2  10   9      671.79      666.75     21.14 o
  -1  10   9     1497.72     1489.20     29.82 o
   0  10   9      193.74      191.48      5.30 o
   1  10   9      555.99      531.26     11.42 o
   2  10   9      503.70      530.98     13.75 o
   3  10   9      626.01      590.68     16.54 o
   4  10   9      507.36      545.75     14.26 o
   5  10   9       17.45       -2.94     14.41 o
   6  10   9       39.18       46.45     12.71 o
   7  10   9        4.58        3.59      6.48 o
  -9  11   9      390.40      408.06     20.78 o
  -8  11   9        0.15       -4.78     10.24 o
  -7  11   9     1095.40     1207.85     30.54 o
  -6  11   9        6.59        6.84      5.37 o
  -5  11   9       12.83       11.92      1.75 o
  -4  11   9       20.63       28.16     21.34 o
  -3  11   9       57.69       52.25      6.20 o
  -2  11   9      197.77      189.57     10.33 o
  -1  11   9     1076.81     1103.99     23.46 o
   0  11   9       37.98       44.49      4.47 o
   1  11   9      570.64      585.62     12.83 o
   2  11   9      290.64      267.26      6.74 o
   3  11   9       44.40       48.17      3.75 o
   4  11   9       29.73       24.53      3.47 o
   5  11   9       87.60       67.39      4.21 o
   6  11   9       40.71       40.47      6.16 o
   7  11   9       42.74       22.62     10.24 o
  -8  12   9      465.82      459.21     26.14 o
  -7  12   9        2.65        6.17      6.94 o
  -6  12   9        0.14        2.06      8.84 o
  -5  12   9      706.49      718.20     25.06 o
  -4  12   9       12.50       18.56      3.17 o
  -3  12   9       46.75       47.18      4.37 o
  -2  12   9      275.58      250.75      8.56 o
  -1  12   9      206.42      189.24      6.65 o
   0  12   9     2037.63     2136.34     43.88 o
   1  12   9      232.92      213.16      6.89 o
   2  12   9       42.47       53.79      8.01 o
   3  12   9       15.34       22.59      5.27 o
   4  12   9       51.85       50.85      4.16 o
   5  12   9       41.87       40.63      4.64 o
   6  12   9      110.45      136.66     10.01 o
   7  12   9        7.72      -14.88     14.88 o
  -8  13   9     1331.01     1296.47     79.72 o
  -7  13   9      305.02      262.04     14.89 o
  -6  13   9      491.55      526.09     17.95 o
  -5  13   9       92.08       91.76      4.52 o
  -4  13   9       23.63       28.37      7.50 o
  -3  13   9      501.12      501.93     30.24 o
  -2  13   9      175.99      198.92      6.40 o
  -1  13   9      407.38      389.33     12.44 o
   0  13   9     1482.30     1568.37     31.84 o
   1  13   9        8.57        2.38      5.33 o
   2  13   9       39.39       40.80      6.07 o
   3  13   9        8.84       12.55      2.67 o
   4  13   9      816.71      875.75     23.34 o
   5  13   9       45.80       54.86      8.81 o
   6  13   9      322.40      336.31     22.01 o
  -8  14   9      603.29      660.68     37.69 o
  -7  14   9        2.85       -8.19      8.19 o
  -6  14   9      157.65      169.83     10.86 o
  -5  14   9      184.50      166.64     12.62 o
  -4  14   9       47.24       41.13      8.10 o
  -3  14   9      130.08      123.97      6.12 o
  -2  14   9       68.02       53.56      3.86 o
  -1  14   9        2.14        0.36      7.71 o
   0  14   9      323.16      291.58      8.47 o
   1  14   9      962.76      903.99     21.69 o
   2  14   9        2.30       -1.31      5.15 o
   3  14   9      434.37      420.58     21.43 o
   4  14   9       50.46       65.54      7.11 o
   5  14   9       66.74       75.72      6.52 o
   6  14   9        0.03       -2.80      6.74 o
  -7  15   9       12.29       29.95     11.37 o
  -5  15   9        1.71       -0.61      6.85 o
  -4  15   9      386.22      407.70     32.54 o
  -3  15   9       75.15       78.94      5.20 o
  -2  15   9       22.42       32.83      4.48 o
  -1  15   9       43.44       46.81      7.03 o
   0  15   9      414.19      380.98     17.06 o
   1  15   9        0.25        0.98      3.81 o
   2  15   9        7.82        3.59      7.11 o
   3  15   9      194.79      150.26      7.09 o
   4  15   9        0.64        1.57      5.51 o
   5  15   9       35.11       21.90      6.09 o
  -7  16   9        0.08       13.51      9.88 o
  -6  16   9        0.53        9.05     18.16 o
  -5  16   9      129.58      127.91      7.80 o
  -4  16   9       41.02       39.98      5.23 o
  -3  16   9      343.74      374.97     12.65 o
  -2  16   9      289.70      307.24     10.24 o
  -1  16   9      435.56      420.63     12.67 o
   0  16   9       25.83       33.39      4.53 o
   1  16   9       55.05       60.86      5.26 o
   2  16   9        3.57        8.50      3.93 o
   3  16   9      234.28      256.89      9.72 o
   4  16   9      125.41      122.62      8.94 o
   5  16   9      169.72      162.44     12.06 o
  -6  17   9      170.68      162.89     16.91 o
  -5  17   9        8.34        0.72     18.40 o
  -4  17   9        8.00        5.00      4.62 o
  -3  17   9       62.77       57.69      6.37 o
  -2  17   9       29.97       33.56      6.13 o
  -1  17   9       44.96       32.33      4.57 o
   0  17   9       51.37       50.48      5.63 o
   1  17   9       77.99       64.12      5.68 o
   2  17   9      223.70      201.12      9.03 o
   3  17   9       51.92       48.49      5.23 o
   4  17   9        3.43       -1.44      7.98 o
  -5  18   9        8.32       20.78      4.58 o
  -4  18   9       33.14       17.69      5.43 o
  -3  18   9       23.69       38.35     11.97 o
  -2  18   9       92.14       76.90      9.53 o
  -1  18   9        0.31        2.15      4.44 o
   0  18   9      301.37      297.01     10.79 o
   1  18   9       38.81       39.09      5.15 o
   2  18   9       33.77       36.89      8.42 o
   3  18   9      233.84      213.62     11.03 o
  -4  19   9      806.66      840.74     38.20 o
  -3  19   9        1.29        7.57      5.54 o
  -2  19   9      114.88      126.50     10.48 o
  -1  19   9       10.07       25.13     29.17 o
   0  19   9        8.82        9.48      6.73 o
   1  19   9      406.76      381.17     15.33 o
   2  19   9      262.91      249.24     12.16 o
  -3  20   9      388.33      383.37     19.72 o
  -2  20   9      752.49      741.77     34.86 o
  -1  20   9       81.55       67.52      7.23 o
   0  20   9      589.35      598.79     25.20 o
   1  20   9        0.25       -4.53      6.71 o
 -10   0  10        6.35        7.20     12.56 o
  -9   0  10       96.45      127.41     12.38 o
  -8   0  10       21.91       15.42      8.93 o
  -7   0  10       70.52       65.49      8.57 o
  -6   0  10      308.00      307.03     12.62 o
  -5   0  10      177.16      164.20      7.32 o
  -4   0  10       13.18       13.22      4.52 o
  -3   0  10     4837.98     5050.08    148.60 o
  -2   0  10        5.25        6.97      2.98 o
  -1   0  10     2456.86     2581.75     50.78 o
   1   0  10     1555.59     1550.93     34.47 o
   2   0  10     1948.71     2032.46     55.31 o
   3   0  10      165.05      177.84      6.19 o
   4   0  10      651.62      630.31     24.41 o
   5   0  10      116.33       87.70      7.32 o
   6   0  10      331.56      401.69     18.34 o
   7   0  10       68.59       89.96      9.59 o
   8   0  10      338.92      316.38     26.02 o
 -10   1  10       62.63       72.97      9.95 o
  -9   1  10        0.05       -4.88     11.61 o
  -8   1  10       66.85       71.60      6.97 o
  -7   1  10      215.39      215.16      6.78 o
  -6   1  10       21.87       14.26      2.02 o
  -5   1  10      809.42      799.33     21.67 o
  -4   1  10       65.96       75.94      8.07 o
  -3   1  10       45.56       48.77      3.63 o
  -2   1  10       63.47       78.41      3.31 o
  -1   1  10      158.52      189.57      5.69 o
   0   1  10      320.74      313.64     14.17 o
   1   1  10       69.51       69.23      3.77 o
   2   1  10       98.78      105.89      4.07 o
   3   1  10      536.82      523.92     12.43 o
   4   1  10      125.61      140.90      6.49 o
   5   1  10      265.67      241.77      8.89 o
   6   1  10        1.76       -0.54      7.86 o
   7   1  10       35.07       39.06      5.55 o
   8   1  10        9.25       12.15      6.06 o
 -10   2  10      131.53      100.54      8.85 o
  -9   2  10       13.23       20.92      8.33 o
  -8   2  10       25.48       16.36      6.13 o
  -7   2  10        2.35        6.82      4.52 o
  -6   2  10      295.06      266.97      8.00 o
  -5   2  10      285.52      321.40      7.96 o
  -4   2  10       45.11       63.10      3.89 o
  -3   2  10      183.47      142.28      8.02 o
  -2   2  10      106.83      105.85      4.27 o
  -1   2  10       33.86       27.88      3.81 o
   0   2  10      418.06      427.06      8.02 o
   1   2  10     2624.57     2783.35     59.99 o
   2   2  10      222.85      220.73      5.89 o
   3   2  10       94.21       92.61      6.28 o
   4   2  10        0.70       -3.17      7.62 o
   5   2  10       27.28       29.51      4.53 o
   6   2  10       75.71       60.57      5.21 o
   7   2  10        1.40       -6.42      6.42 o
   8   2  10       15.60       10.94     16.97 o
 -10   3  10      460.91      461.66     21.18 o
  -9   3  10       16.12       28.06     14.41 o
  -8   3  10       27.24       30.06      5.09 o
  -7   3  10      206.82      200.70      7.81 o
  -6   3  10      421.67      435.14     26.88 o
  -5   3  10        5.25        2.09      8.63 o
  -4   3  10     2147.26     2324.54     41.13 o
  -3   3  10      280.86      272.27      6.59 o
  -2   3  10     1081.54     1052.80     18.05 o
  -1   3  10       35.37       40.97      3.12 o
   0   3  10      101.03       81.99      3.68 o
   1   3  10      308.60      296.16      8.86 o
   2   3  10      574.65      576.27     10.73 o
   3   3  10        1.50       11.50      4.61 o
   4   3  10       78.19       82.16      4.25 o
   5   3  10       29.16       22.70      7.23 o
   6   3  10      188.19      184.93     10.75 o
   7   3  10        2.93       10.21      5.39 o
   8   3  10       10.52       11.14      6.96 o
  -9   4  10       14.65       10.31      2.87 o
  -8   4  10       56.05       55.96      3.96 o
  -7   4  10       82.68       78.72     10.69 o
  -6   4  10      174.56      131.81     13.26 o
  -5   4  10        0.20       -3.84      3.84 o
  -4   4  10      211.92      190.99      6.17 o
  -3   4  10     1791.73     1766.22     42.62 o
  -2   4  10      180.32      196.46      7.74 o
  -1   4  10      594.41      596.96     13.69 o
   0   4  10      282.91      290.09      7.75 o
   1   4  10       26.11       24.36      3.28 o
   2   4  10      265.83      274.89     17.77 o
   3   4  10     1198.46     1236.35     23.90 o
   4   4  10       26.47       22.13      7.17 o
   5   4  10       23.12       39.51      5.43 o
   6   4  10       24.96       30.06      5.07 o
   7   4  10      162.55      165.51     10.66 o
  -9   5  10        2.57        3.93      5.36 o
  -8   5  10      144.44      135.56      9.17 o
  -6   5  10      200.64      214.33      9.11 o
  -5   5  10       22.06       20.74      4.82 o
  -4   5  10      228.01      223.52     10.45 o
  -3   5  10        7.54       21.48      3.14 o
  -2   5  10        0.64        1.97      2.83 o
  -1   5  10      127.01      102.98      4.45 o
   0   5  10       24.26       26.37      3.03 o
   1   5  10      104.85      111.24     14.65 o
   2   5  10      136.08      116.40      7.89 o
   3   5  10       23.17       25.25      6.88 o
   4   5  10       57.03       58.94      4.03 o
   5   5  10        2.54        2.86      8.54 o
   6   5  10        3.11       -0.22      8.36 o
   7   5  10        0.95       -1.91      3.90 o
  -9   6  10      766.42      797.36     25.89 o
  -7   6  10      286.23      275.04     29.68 o
  -6   6  10      144.82      127.81     10.87 o
  -5   6  10      407.39      427.92     13.77 o
  -4   6  10        8.44       17.78      2.95 o
  -3   6  10     1473.25     1565.89     29.21 o
  -2   6  10      147.15      127.50      7.74 o
  -1   6  10      994.02      992.88     18.85 o
   0   6  10        0.10        6.81      2.71 o
   1   6  10      278.76      255.89      6.64 o
   2   6  10       73.52       63.75      2.84 o
   3   6  10      358.97      362.83      8.93 o
   4   6  10      708.06      708.48     17.23 o
   5   6  10      383.54      412.86     17.83 o
   6   6  10      257.73      261.82     10.60 o
   7   6  10      119.49      129.42      9.46 o
  -9   7  10       21.30       25.40      6.17 o
  -8   7  10      210.30      233.32     20.12 o
  -7   7  10       53.07       58.92      6.62 o
  -6   7  10       19.45       21.57      5.51 o
  -5   7  10       18.54       21.49      9.05 o
  -4   7  10     2080.42     2190.92     45.05 o
  -3   7  10       39.38       34.93      3.22 o
  -2   7  10      721.92      717.43     17.15 o
  -1   7  10      230.76      223.10      6.32 o
   0   7  10      283.08      266.04      8.31 o
   1   7  10       16.12       21.05      2.48 o
   2   7  10        0.50        6.40      3.60 o
   3   7  10       44.27       52.31      6.43 o
   4   7  10      243.73      236.72     10.06 o
   5   7  10      148.81      134.42     14.20 o
   6   7  10       68.55       69.65      4.99 o
   7   7  10        1.37        3.81     11.61 o
  -9   8  10       34.13       32.27      6.01 o
  -8   8  10       12.12        9.17      5.95 o
  -7   8  10        0.39        3.60      5.12 o
  -6   8  10      378.24      392.93     24.77 o
  -5   8  10      334.09      349.39     20.39 o
  -4   8  10      173.25      178.79     10.42 o
  -3   8  10      205.74      222.96     17.50 o
  -2   8  10        2.91        9.26      3.37 o
  -1   8  10        0.81        2.14      3.42 o
   0   8  10       13.46       15.64      2.84 o
   1   8  10        0.28       -2.50      2.50 o
   2   8  10      942.37     1015.57     33.61 o
   3   8  10      878.41      899.31     25.19 o
   4   8  10       40.18       59.05      4.57 o
   5   8  10        9.10        0.68      4.73 o
   6   8  10       23.72       18.93      3.97 o
   7   8  10        1.59        8.18      7.44 o
  -9   9  10       18.89       -6.73      6.73 o
  -8   9  10        0.21       13.75      8.28 o
  -7   9  10      391.32      364.78     13.85 o
  -6   9  10        0.13        6.61      5.66 o
  -5   9  10      473.38      493.03     28.73 o
  -4   9  10        1.27        4.34      6.52 o
  -3   9  10        9.68        9.81      3.46 o
  -2   9  10       88.70       74.78      4.68 o
  -1   9  10       79.24       77.69      4.14 o
   0   9  10      438.15      430.18     19.65 o
   1   9  10        8.00       12.90      5.24 o
   2   9  10      243.62      218.32      9.44 o
   3   9  10      658.99      691.64     15.57 o
   4   9  10       54.34       42.23      4.04 o
   5   9  10      932.29      873.34     24.34 o
   6   9  10      151.64      134.15      7.31 o
   7   9  10      163.18      100.56     13.22 o
  -8  10  10      295.97      298.97     13.46 o
  -7  10  10      213.78      206.61     11.16 o
  -6  10  10        0.09       13.59      6.66 o
  -5  10  10      214.66      220.44      9.48 o
  -4  10  10       56.60       45.91      6.76 o
  -3  10  10     1376.57     1428.37     35.27 o
  -2  10  10       46.75       44.61      4.03 o
  -1  10  10      169.93      190.06      7.80 o
   0  10  10      289.96      283.24      7.68 o
   1  10  10        3.83        9.15      2.68 o
   2  10  10        7.21        9.34      3.32 o
   3  10  10      537.05      562.32     14.58 o
   4  10  10      114.85       94.90      8.07 o
   5  10  10      216.98      222.90      8.68 o
   6  10  10       66.42       60.37      5.64 o
  -8  11  10        2.69        4.87      7.26 o
  -7  11  10        6.34       -5.79     24.71 o
  -6  11  10       60.15       55.21      8.16 o
  -5  11  10      308.62      325.97     12.74 o
  -4  11  10       14.19       17.81      7.00 o
  -3  11  10      316.49      320.62      9.43 o
  -2  11  10        3.05        6.50      4.31 o
  -1  11  10      215.65      231.77      7.97 o
   0  11  10      586.92      545.35     14.86 o
   1  11  10     1323.30     1435.44     26.23 o
   2  11  10       24.60       34.30      3.25 o
   3  11  10       11.43       11.56      2.62 o
   4  11  10       13.89        5.02      4.60 o
   5  11  10       45.43       35.47      5.75 o
   6  11  10       20.51       18.74      8.99 o
  -8  12  10       98.05       75.55     15.36 o
  -7  12  10       97.12       99.45      9.72 o
  -6  12  10        2.99        5.80      5.03 o
  -5  12  10      643.23      672.18     26.49 o
  -4  12  10       21.68       15.85      3.29 o
  -3  12  10      323.93      322.16      9.83 o
  -2  12  10       45.66       39.84      4.43 o
  -1  12  10      119.52      112.92      6.06 o
   0  12  10        0.49        7.58      3.90 o
   1  12  10        1.46       -0.99      4.08 o
   2  12  10      114.32      137.01      5.98 o
   3  12  10       21.95       17.73      4.08 o
   4  12  10      533.98      555.49     16.21 o
   5  12  10      142.71      126.78      6.31 o
   6  12  10        5.52        2.31      9.07 o
  -7  13  10      796.91      797.93     42.63 o
  -6  13  10        6.49        8.94      9.08 o
  -5  13  10       46.12       36.76      6.79 o
  -4  13  10      199.12      202.61     29.77 o
  -3  13  10      251.78      248.35      9.32 o
  -2  13  10      348.44      371.07     11.28 o
  -1  13  10       90.20       84.79      5.45 o
   0  13  10      504.60      498.42     28.76 o
   1  13  10        0.70        3.21      6.04 o
   2  13  10        0.11        6.18      3.56 o
   3  13  10       10.98       12.01      3.23 o
   4  13  10      394.70      397.16     14.85 o
   5  13  10       25.72       23.24      5.44 o
  -7  14  10      166.31      143.07     16.43 o
  -6  14  10      446.67      456.08     23.18 o
  -5  14  10       28.37       33.88      3.49 o
  -4  14  10      201.56      186.09      8.23 o
  -3  14  10      238.83      226.23      8.94 o
  -2  14  10        7.61       13.46      3.92 o
  -1  14  10       82.52       69.69      4.53 o
   0  14  10      102.43      114.81      5.46 o
   1  14  10       42.80       48.97      6.16 o
   2  14  10      207.26      251.88      9.88 o
   3  14  10      157.95      161.82      7.23 o
   4  14  10        7.78        2.81      5.37 o
   5  14  10      199.25      199.98     38.37 o
  -6  15  10       69.36       67.19     12.86 o
  -5  15  10      191.46      204.57     10.53 o
  -4  15  10       47.32       53.94     13.10 o
  -3  15  10      193.14      198.17      7.65 o
  -2  15  10      249.32      242.44      9.07 o
  -1  15  10      263.11      272.06     12.56 o
   0  15  10       30.89       27.82      4.30 o
   1  15  10      406.99      430.50     12.54 o
   2  15  10       45.58       44.60      4.41 o
   3  15  10       10.00       14.32      4.27 o
   4  15  10       68.48       69.04      8.14 o
  -6  16  10      229.67      204.45     23.04 o
  -5  16  10      333.92      308.30     26.58 o
  -4  16  10      289.49      347.15     23.81 o
  -3  16  10     1120.48     1185.59     41.79 o
  -2  16  10        0.69       13.34      4.42 o
  -1  16  10      143.31      140.67      6.90 o
   0  16  10      297.34      289.43     14.14 o
   1  16  10       24.48       25.29      5.46 o
   2  16  10        4.61        9.26      8.96 o
   3  16  10       59.63       57.22     11.31 o
   4  16  10        5.46       -2.13      7.98 o
  -5  17  10      268.84      280.47     32.89 o
  -4  17  10       43.07       36.01     10.21 o
  -3  17  10        0.05       -0.20     11.49 o
  -2  17  10       93.88       76.11     10.81 o
  -1  17  10        2.71       -4.27      5.05 o
   0  17  10       26.88       34.00      7.05 o
   1  17  10       55.87       70.43      6.19 o
   2  17  10        3.97       -1.15      5.80 o
   3  17  10        4.80       11.88     10.87 o
  -4  18  10      289.64      319.03     18.05 o
  -3  18  10       39.54       39.78      9.17 o
  -2  18  10      129.69      105.16      6.98 o
  -1  18  10      173.44      160.76     21.20 o
   0  18  10       75.41       92.65      7.79 o
   1  18  10       46.99       38.03      9.02 o
   2  18  10      274.39      264.14     17.50 o
  -3  19  10        8.66       -2.77     18.34 o
  -2  19  10      161.63      125.67      9.94 o
  -1  19  10        4.32       20.90      9.82 o
   0  19  10      293.12      276.82     13.61 o
   1  19  10        0.64       12.60      6.89 o
  -9   1  11        0.21        8.30      6.82 o
  -8   1  11       93.12       92.55     17.89 o
  -7   1  11       96.30       95.98      4.23 o
  -6   1  11      124.81      113.47      7.14 o
  -5   1  11      535.51      534.52     33.58 o
  -4   1  11       40.58       39.84      3.42 o
  -3   1  11     1000.63     1037.44     22.80 o
  -2   1  11      275.12      255.25      9.67 o
  -1   1  11      103.95       88.48      5.75 o
   1   1  11      590.80      624.08     14.14 o
   2   1  11      267.69      224.88     13.10 o
   3   1  11      447.17      446.36     14.82 o
   4   1  11       59.85       61.93      5.35 o
   5   1  11       19.96       25.13      5.66 o
   6   1  11       28.44       18.66      5.21 o
   7   1  11       56.54       42.22      6.98 o
  -9   2  11        5.27        0.20     14.88 o
  -8   2  11       29.41       41.81      6.20 o
  -7   2  11       32.70       29.33      4.02 o
  -6   2  11     1374.86     1413.84     32.15 o
  -5   2  11      136.61      113.15      4.97 o
  -4   2  11      211.90      218.06      6.64 o
  -3   2  11       78.82       68.55      4.30 o
  -2   2  11      197.77      175.96      7.07 o
  -1   2  11      147.80      133.85      4.41 o
   0   2  11        1.55        9.55      5.03 o
   1   2  11       49.38       47.27      3.13 o
   2   2  11       49.72       60.31      3.65 o
   3   2  11       85.40       85.75      7.86 o
   4   2  11      311.51      337.28     12.29 o
   5   2  11       36.59       37.20      5.09 o
   6   2  11       77.63       65.48      7.95 o
   7   2  11       73.53       50.54      9.50 o
  -9   3  11       73.48       69.99     10.39 o
  -8   3  11      301.31      300.90     20.03 o
  -7   3  11        3.03       11.67      8.22 o
  -6   3  11      848.15      853.00     21.42 o
  -5   3  11        4.89       14.86      6.85 o
  -4   3  11      147.22      148.12      7.97 o
  -3   3  11      136.32      132.20      4.94 o
  -2   3  11      758.11      756.94     22.29 o
  -1   3  11       91.89       80.58      5.83 o
   0   3  11     1515.44     1532.37     29.30 o
   1   3  11      482.51      465.49     11.60 o
   2   3  11      239.85      226.07      6.19 o
   3   3  11      350.55      319.55      9.64 o
   4   3  11       14.21       11.04      4.50 o
   5   3  11       32.63       41.83     16.37 o
   6   3  11       21.74       24.02     12.56 o
   7   3  11      445.93      475.27     24.00 o
  -9   4  11      347.02      321.62     33.28 o
  -8   4  11       11.83       17.54     11.70 o
  -7   4  11       12.06       12.57      5.36 o
  -6   4  11        0.20       15.25      5.63 o
  -5   4  11      120.81      111.97      6.19 o
  -4   4  11       24.80       18.04      3.36 o
  -3   4  11       13.60       10.02      2.65 o
  -2   4  11      328.83      365.34     16.28 o
  -1   4  11      134.43      131.36      6.82 o
   0   4  11      108.33      108.16      9.20 o
   1   4  11      160.31      158.46      7.11 o
   2   4  11      966.31      994.86     29.86 o
   3   4  11        0.93        4.88      3.53 o
   4   4  11      157.27      172.99      8.13 o
   5   4  11        0.11       16.54      8.81 o
   6   4  11        4.70        5.56     13.49 o
   7   4  11       68.87       70.85      9.47 o
  -9   5  11        2.60        4.06      9.50 o
  -8   5  11      194.61      162.48     24.77 o
  -7   5  11     1228.30     1266.71     33.79 o
  -6   5  11        7.11       14.77      4.43 o
  -5   5  11      412.29      385.44     12.22 o
  -4   5  11        3.62        6.35      3.05 o
  -3   5  11        5.27       -2.47      6.97 o
  -2   5  11      305.39      291.97     11.80 o
  -1   5  11        0.01       10.86      4.58 o
   0   5  11       50.35       42.68      4.08 o
   1   5  11     1394.42     1436.15     26.33 o
   2   5  11      290.90      264.88      6.07 o
   3   5  11      980.90     1047.00     24.81 o
   4   5  11      449.90      442.47     18.81 o
   5   5  11       16.21       24.77      5.66 o
   6   5  11      210.67      175.19      9.59 o
   7   5  11       27.02       28.50      9.64 o
  -9   6  11      403.75      394.02     25.12 o
  -8   6  11        3.67        2.90     14.97 o
  -7   6  11      141.98      137.46      7.22 o
  -6   6  11      103.61       97.95     12.74 o
  -5   6  11        6.23       12.44      5.16 o
  -4   6  11       23.05       18.18      3.37 o
  -3   6  11      376.42      359.53     14.67 o
  -2   6  11        5.78        0.25      7.62 o
  -1   6  11      445.98      442.54     18.41 o
   0   6  11       31.14       34.67      6.22 o
   1   6  11       10.62       16.63      2.62 o
   2   6  11      230.98      241.76      5.93 o
   3   6  11       56.97       57.62     10.75 o
   4   6  11      170.16      181.57      6.36 o
   5   6  11       34.16       33.99      6.51 o
   6   6  11       73.17       90.50     12.15 o
  -8   7  11        7.99       -4.30      5.91 o
  -7   7  11      368.83      373.29     15.08 o
  -6   7  11      468.62      510.17     23.90 o
  -5   7  11     3340.71     3668.42    106.96 o
  -4   7  11       40.21       42.04      3.82 o
  -3   7  11     1691.99     1716.48     37.83 o
  -2   7  11      758.17      770.98     18.02 o
  -1   7  11        3.79       10.61      3.92 o
   0   7  11      170.43      172.08      6.02 o
   1   7  11       48.60       48.63      4.06 o
   2   7  11        4.06        7.10      1.89 o
   3   7  11      302.99      311.40     23.01 o
   4   7  11        1.76        1.56      5.80 o
   5   7  11       10.39       10.15      4.63 o
   6   7  11       14.21        8.87      6.80 o
  -8   8  11      212.07      204.26     10.68 o
  -7   8  11       53.09       54.33      5.81 o
  -6   8  11      995.07     1054.03     29.73 o
  -5   8  11       29.63       41.32      7.58 o
  -4   8  11      425.72      450.84     12.62 o
  -3   8  11        0.39       11.41      9.70 o
  -2   8  11        5.78        5.93      3.84 o
  -1   8  11        5.16        6.32      3.20 o
   0   8  11       88.16       84.36      5.22 o
   1   8  11       10.19        9.78      6.58 o
   2   8  11      299.86      313.74      8.86 o
   3   8  11       33.32       38.65      4.31 o
   4   8  11        5.09        5.05      3.59 o
   5   8  11        2.13       -4.74     19.65 o
   6   8  11       80.61       58.07     10.36 o
  -8   9  11      380.51      409.07     18.52 o
  -7   9  11        9.64        3.46     14.05 o
  -6   9  11      120.51      128.18     17.68 o
  -5   9  11      263.94      286.16     15.84 o
  -4   9  11      598.14      630.39     17.39 o
  -3   9  11      285.23      310.92      9.96 o
  -2   9  11       78.16       55.33     11.91 o
  -1   9  11       96.94       94.87      5.25 o
   0   9  11        2.97       -3.83      3.83 o
   1   9  11      822.09      898.28     18.98 o
   2   9  11      361.19      399.58     11.08 o
   3   9  11      957.26     1012.97     31.44 o
   4   9  11       97.44       65.82      5.04 o
   5   9  11       54.85       55.03      5.11 o
   6   9  11      308.54      353.27     20.28 o
  -8  10  11      139.04      138.93     10.61 o
  -7  10  11        0.02        6.95      6.48 o
  -6  10  11      200.79      210.63     11.60 o
  -5  10  11       18.00        3.43      7.14 o
  -4  10  11      364.70      361.06     10.50 o
  -3  10  11        6.72        4.77     14.17 o
  -2  10  11      205.77      213.59     14.38 o
  -1  10  11      265.93      314.97      8.96 o
   0  10  11       34.03       27.42      4.20 o
   1  10  11      124.91      131.89      5.80 o
   2  10  11       32.79       24.51      7.26 o
   3  10  11        0.39       -1.82      3.83 o
   4  10  11       70.08       44.71      5.12 o
   5  10  11       19.77       17.56      4.33 o
  -7  11  11      616.10      612.23     23.39 o
  -6  11  11      192.32      165.83      9.19 o
  -5  11  11      409.40      426.01     19.56 o
  -4  11  11      157.80      130.42      6.52 o
  -3  11  11       58.77       76.93      6.66 o
  -2  11  11      376.23      355.53     10.32 o
  -1  11  11      169.99      160.56     11.88 o
   0  11  11       83.73       73.51      4.38 o
   1  11  11      114.85      111.87      5.01 o
   2  11  11      250.94      222.09      7.22 o
   3  11  11       27.48       23.54      3.84 o
   4  11  11       98.08       84.62      5.52 o
   5  11  11        3.55        6.76      4.76 o
  -7  12  11        0.96       -2.44      8.34 o
  -6  12  11      403.01      383.57     13.95 o
  -5  12  11      229.40      239.96      8.83 o
  -4  12  11      923.80      980.58     25.24 o
  -3  12  11       26.20       27.69      4.30 o
  -2  12  11      250.05      259.47     14.65 o
  -1  12  11        3.10       -4.67      6.13 o
   0  12  11      376.93      364.94     17.97 o
   1  12  11       13.33       25.08      4.11 o
   2  12  11      212.93      218.82      7.36 o
   3  12  11       67.39       73.20      5.91 o
   4  12  11       96.29       69.78      6.10 o
   5  12  11        0.21        6.97      7.74 o
  -7  13  11       21.29       -1.15     15.42 o
  -6  13  11       75.23       82.87     11.55 o
  -5  13  11        9.45        5.97      2.69 o
  -4  13  11       46.81       42.60      5.29 o
  -3  13  11        0.32       -3.76      4.92 o
  -2  13  11      402.33      432.40     15.05 o
  -1  13  11       91.53       77.95      5.42 o
   0  13  11        0.53        6.21      3.78 o
   1  13  11       96.77       96.23      5.37 o
   2  13  11      283.03      290.32     16.61 o
   3  13  11        2.28        7.98      2.89 o
   4  13  11      368.37      301.87     27.06 o
  -6  14  11      392.68      381.71     26.82 o
  -5  14  11        1.35       -1.21      7.03 o
  -4  14  11        0.32       -2.00      4.73 o
  -3  14  11       22.08        9.55     12.06 o
  -2  14  11       86.50       69.94      5.36 o
  -1  14  11       69.30       68.61      5.39 o
   0  14  11        1.67       -0.92      5.44 o
   1  14  11      641.88      629.26     18.96 o
   2  14  11      132.98      112.76      6.04 o
   3  14  11      457.00      434.46     18.19 o
   4  14  11      257.85      212.93     14.97 o
  -5  15  11       60.72       47.86      8.43 o
  -4  15  11       59.28       64.92      7.46 o
  -3  15  11       24.96       25.03      4.76 o
  -2  15  11      115.76      113.16      7.06 o
  -1  15  11      340.79      289.65     11.39 o
   0  15  11      325.14      337.10     11.50 o
   1  15  11        7.50       -5.35      5.35 o
   2  15  11      117.26      119.95      6.16 o
   3  15  11        2.02       10.53      5.50 o
  -5  16  11       58.96       46.60     20.96 o
  -4  16  11       50.43       59.56      6.80 o
  -3  16  11       74.85       67.23      6.56 o
  -2  16  11       68.04       61.82      6.42 o
  -1  16  11      267.14      276.02     10.28 o
   0  16  11       15.86       26.84     14.62 o
   1  16  11        4.78        8.25      4.73 o
   2  16  11       63.03       66.26     12.32 o
  -4  17  11        0.28        1.05     25.96 o
  -3  17  11        3.19       14.62      7.87 o
  -2  17  11        5.42       -2.39      4.87 o
  -1  17  11       71.39       59.42     10.48 o
   0  17  11       51.38       50.33      7.71 o
   1  17  11       20.71       30.53     15.06 o
  -2  18  11        9.20       13.64      8.84 o
  -1  18  11       84.19       49.46      7.00 o
   0  18  11        2.11       -8.18      8.18 o
  -8   0  12        0.50        6.55      9.41 o
  -7   0  12      283.29      343.88     22.09 o
  -6   0  12      141.27      129.37      8.69 o
  -5   0  12        7.08        8.75      3.45 o
  -4   0  12       56.60       55.01      5.66 o
  -3   0  12        8.04       13.46      3.93 o
  -2   0  12      217.40      228.86      9.88 o
  -1   0  12       37.49       34.77      4.64 o
   1   0  12      390.61      467.48     16.02 o
   2   0  12      612.58      586.20     25.24 o
   3   0  12      153.69      162.71     10.95 o
   4   0  12      304.74      318.58     15.54 o
   5   0  12      370.09      354.00     20.84 o
   6   0  12      166.63      151.82     15.66 o
  -8   1  12      222.73      208.82     13.17 o
  -7   1  12       24.94       27.99      3.70 o
  -6   1  12      357.28      352.78     33.16 o
  -5   1  12       24.72       19.51      8.31 o
  -4   1  12        4.93        7.59      4.02 o
  -3   1  12      275.95      266.60      7.82 o
  -2   1  12     2402.85     2426.76     46.10 o
  -1   1  12      141.56      137.62     15.90 o
   1   1  12      213.63      204.45      7.74 o
   2   1  12        1.15        5.47      8.01 o
   3   1  12       22.50        6.39     16.85 o
   4   1  12        3.61       14.31      5.30 o
   5   1  12      450.12      509.53     18.24 o
   6   1  12        0.78       -5.23      5.23 o
  -8   2  12       40.02       43.95     12.74 o
  -7   2  12       72.49       73.39      5.46 o
  -6   2  12        1.60        7.21      4.01 o
  -5   2  12      113.39      124.89      8.31 o
  -4   2  12       66.54       77.92      8.90 o
  -3   2  12        1.75        5.57      3.81 o
  -2   2  12       90.04       87.59      9.88 o
  -1   2  12      199.53      204.89      9.70 o
   0   2  12      418.35      446.84     15.90 o
   1   2  12       39.00       29.05      4.32 o
   2   2  12       25.61       21.13      6.32 o
   3   2  12        6.49        4.67      3.30 o
   4   2  12        0.29       -6.49     13.90 o
   5   2  12      113.50       99.67      7.57 o
   6   2  12       24.65       20.33      7.80 o
  -8   3  12     1478.26     1541.19     59.36 o
  -7   3  12      451.01      457.80     16.12 o
  -6   3  12      780.46      802.58     21.04 o
  -5   3  12        5.37       13.59      3.29 o
  -4   3  12       26.76       26.82      3.53 o
  -3   3  12       37.49       35.02      8.16 o
  -2   3  12      684.43      734.37     17.65 o
  -1   3  12       53.38       65.91      5.02 o
   0   3  12      307.92      309.68      8.59 o
   1   3  12       46.95       45.50      4.53 o
   2   3  12      431.36      414.38      9.25 o
   3   3  12       34.23       33.26      3.79 o
   4   3  12      303.01      324.66     16.94 o
   5   3  12      199.95      211.09     11.06 o
   6   3  12       23.02       36.78     11.94 o
  -8   4  12      554.77      541.90     58.49 o
  -7   4  12       94.87       83.05      5.84 o
  -6   4  12      126.37      122.71     28.55 o
  -5   4  12        5.65       10.76      3.51 o
  -4   4  12      146.59      126.71      7.92 o
  -3   4  12       84.61       55.01      5.75 o
  -2   4  12      392.67      339.64      9.12 o
  -1   4  12      925.05      945.10     24.92 o
   0   4  12       72.72       59.54      6.94 o
   1   4  12      582.65      598.20     21.04 o
   2   4  12      162.95      174.71      8.54 o
   3   4  12       50.55       52.35      7.62 o
   4   4  12       31.64       31.61      3.38 o
   5   4  12      243.47      229.25     20.42 o
   6   4  12       51.52       58.82     10.78 o
  -8   5  12       24.04       22.00      8.69 o
  -7   5  12        8.46       15.42     12.44 o
  -6   5  12       28.66       33.75      5.42 o
  -5   5  12       20.12       17.57     17.47 o
  -4   5  12       47.40       49.96      7.04 o
  -3   5  12      104.30      117.40      5.33 o
  -2   5  12        7.43        8.31      3.81 o
  -1   5  12       59.46       57.11      4.36 o
   0   5  12      302.76      310.74     15.81 o
   1   5  12       21.14       21.22      5.63 o
   2   5  12       74.04       68.96      5.93 o
   3   5  12        1.60        3.69      6.10 o
   4   5  12      296.15      284.61     10.84 o
   5   5  12      102.93       99.91      7.61 o
   6   5  12       19.39       25.57      6.51 o
  -8   6  12       14.85       30.19     10.78 o
  -7   6  12      494.22      517.73     21.54 o
  -6   6  12      148.27      160.39      8.64 o
  -5   6  12      196.22      165.06      8.78 o
  -4   6  12       58.38       61.03      6.73 o
  -3   6  12        9.96        2.61      8.22 o
  -2   6  12        1.72       -4.06      4.96 o
  -1   6  12      249.47      272.62      9.32 o
   0   6  12        2.95        1.85      2.44 o
   1   6  12      471.76      466.43     11.78 o
   2   6  12        3.24        7.37      1.70 o
   3   6  12        0.25        3.99     12.74 o
   4   6  12       50.28       49.62      4.65 o
   5   6  12        3.14       -3.04     13.37 o
  -7   7  12       23.06       24.87      6.80 o
  -6   7  12       13.06       19.66      5.96 o
  -4   7  12      353.87      341.38     30.90 o
  -3   7  12       23.31       22.05      6.10 o
  -2   7  12       46.63       57.28      4.62 o
  -1   7  12        0.89       -3.92      8.90 o
   0   7  12      469.36      494.30     16.05 o
   1   7  12      117.70      110.32      4.87 o
   2   7  12       14.13       13.80      4.82 o
   3   7  12      242.37      245.92      9.67 o
   4   7  12       12.49       13.16      7.03 o
   5   7  12       79.46       65.53      9.62 o
  -8   8  12        7.06       13.04     14.82 o
  -7   8  12      319.64      333.21     14.58 o
  -6   8  12      444.28      427.77     15.87 o
  -5   8  12        1.50        4.81      5.03 o
  -4   8  12       12.56        8.87      4.82 o
  -3   8  12       31.12       40.76      7.92 o
  -2   8  12      314.73      347.20     11.36 o
  -1   8  12        6.81       11.75      3.33 o
   0   8  12      107.96      106.58      5.50 o
   1   8  12       56.54       56.33      3.97 o
   2   8  12       35.27       28.42      6.01 o
   3   8  12      121.10      128.10      9.44 o
   4   8  12       12.45       18.24      5.20 o
   5   8  12        2.64       -1.31      8.96 o
  -7   9  12       27.02       18.67      9.14 o
  -6   9  12       41.60       29.35      6.13 o
  -5   9  12        0.01        6.60      7.71 o
  -4   9  12      200.86      186.33     13.25 o
  -3   9  12       80.28       65.38     12.18 o
  -2   9  12      739.29      724.59     36.50 o
  -1   9  12      450.40      440.11     11.96 o
   0   9  12      736.38      738.83     26.20 o
   1   9  12      186.07      143.55      5.98 o
   2   9  12       80.97       72.70      6.41 o
   3   9  12        5.71        4.57     11.61 o
   4   9  12        4.36        7.59      4.94 o
   5   9  12        4.60       13.25      5.70 o
  -7  10  12      104.79       90.43     17.30 o
  -6  10  12       29.05       23.27      8.31 o
  -5  10  12      460.23      475.73     19.42 o
  -4  10  12       74.31       67.77      4.90 o
  -3  10  12        7.67       18.71      4.81 o
  -2  10  12        1.28        0.42      5.18 o
  -1  10  12      881.32      881.30     26.76 o
   0  10  12       44.20       37.51      9.56 o
   1  10  12      128.47      146.89      9.23 o
   2  10  12       93.50       80.86      4.20 o
   3  10  12      261.22      254.49     10.27 o
   4  10  12       16.80       25.67      9.59 o
  -6  11  12        0.08       21.79     10.84 o
  -5  11  12       27.67       10.46     20.18 o
  -4  11  12       14.57       14.17      5.07 o
  -3  11  12      100.55      114.99      6.77 o
  -2  11  12       22.37       17.56      4.60 o
  -1  11  12       64.11       54.44      5.33 o
   0  11  12       56.15       72.13      9.50 o
   1  11  12       63.56       64.17      4.93 o
   2  11  12      243.65      212.77     15.12 o
   3  11  12      494.82      527.96     31.17 o
   4  11  12       43.24       43.67     10.92 o
  -6  12  12       23.00       22.70     10.06 o
  -5  12  12        2.22       22.78      7.83 o
  -4  12  12       11.12       17.92      6.07 o
  -3  12  12        0.24       -0.32      6.49 o
  -2  12  12       12.44       -1.16     25.54 o
  -1  12  12       22.34       18.48      4.79 o
   0  12  12      169.48      155.09      7.57 o
   1  12  12       48.85       46.15      4.56 o
   2  12  12       78.58       75.29     10.03 o
   3  12  12        6.44       11.38      5.72 o
   4  12  12       14.62        7.26      4.86 o
  -6  13  12       84.43       64.42     20.78 o
  -5  13  12      946.05      984.41     48.85 o
  -4  13  12       35.46       43.49      8.48 o
  -3  13  12      170.85      177.74      8.64 o
  -2  13  12       44.77       33.16      6.79 o
  -1  13  12        2.06       -2.63     14.53 o
   0  13  12       19.05       15.59      4.07 o
   1  13  12       32.39       34.25      4.53 o
   2  13  12      160.11      167.81     20.90 o
   3  13  12       68.75       59.69      6.35 o
  -5  14  12       87.83       79.33      9.47 o
  -4  14  12      851.60      950.65     33.44 o
  -3  14  12       35.96       26.24      5.36 o
  -2  14  12       29.10       36.37      8.96 o
  -1  14  12       12.66       17.52      9.62 o
   0  14  12        3.14       10.18      6.46 o
   1  14  12      112.77      109.74      7.20 o
   2  14  12        2.74        3.20      5.36 o
  -4  15  12       20.36       19.02      8.34 o
  -3  15  12       24.58       33.44     10.45 o
  -2  15  12        0.34        5.95      5.66 o
  -1  15  12      246.62      233.20     23.16 o
   0  15  12      145.99      134.88     10.12 o
   1  15  12        0.65        6.25      5.29 o
   2  15  12       14.38        7.20     10.72 o
  -3  16  12        4.01       12.50      7.15 o
  -2  16  12       53.29       62.84     11.40 o
  -1  16  12      297.31      267.21     12.90 o
   0  16  12      225.52      217.36     12.44 o
  -8   1  13        2.98      -10.23     10.23 o
  -7   1  13       12.33       -2.67     16.02 o
  -6   1  13       33.95       35.28      3.80 o
  -5   1  13       16.31       -1.53     17.83 o
  -4   1  13       29.85       31.64      4.29 o
  -3   1  13       41.76       54.08      4.08 o
  -2   1  13        3.28        9.48      3.41 o
  -1   1  13      299.51      316.06     16.25 o
   1   1  13      550.75      564.84     15.73 o
   2   1  13       76.40       64.84      8.13 o
   3   1  13       17.46       20.04      2.60 o
   4   1  13       17.66       24.04      6.04 o
   5   1  13      347.29      338.83     16.48 o
  -8   2  13       60.54       73.69     11.91 o
  -7   2  13      190.01      157.68     12.19 o
  -6   2  13        0.22        5.19      3.34 o
  -5   2  13        1.19        1.62     12.65 o
  -4   2  13      590.66      616.75     17.12 o
  -3   2  13       76.01       70.20      4.80 o
  -2   2  13      260.45      241.89      9.46 o
  -1   2  13       30.60       36.66      3.78 o
   0   2  13       32.65       21.84      4.23 o
   1   2  13       51.56       43.67      3.68 o
   2   2  13       38.24       31.47      6.91 o
   3   2  13        0.05        6.66      7.65 o
   4   2  13       76.69       72.07     13.51 o
   5   2  13       42.32       43.72      7.08 o
  -7   3  13      119.74      112.54     19.53 o
  -6   3  13        0.10       -5.60      5.90 o
  -5   3  13        1.53       11.54      4.39 o
  -4   3  13        5.98        9.47      5.96 o
  -3   3  13      109.89       82.07      5.57 o
  -2   3  13      277.36      230.88     10.51 o
  -1   3  13       81.88       69.47      5.75 o
   0   3  13       11.12        5.46     11.07 o
   1   3  13      139.01      143.78     11.46 o
   2   3  13      214.47      210.67      6.02 o
   3   3  13       54.89       55.34      4.49 o
   4   3  13       62.56       68.82     10.78 o
   5   3  13       17.47       16.68      6.34 o
  -7   4  13        0.07        2.70     11.31 o
  -6   4  13        8.70        0.60     15.00 o
  -5   4  13        4.25        0.73     11.49 o
  -4   4  13      303.94      301.91     11.22 o
  -3   4  13       12.99       -5.24     12.62 o
  -2   4  13      366.99      362.27     11.23 o
  -1   4  13      442.15      401.33     21.49 o
   0   4  13      335.96      331.28     18.58 o
   1   4  13       65.85       47.60      7.59 o
   2   4  13       53.49       64.19      3.06 o
   3   4  13      225.76      242.97     11.50 o
   4   4  13        5.21       12.29     17.06 o
   5   4  13       34.56       11.89     14.23 o
  -7   5  13       55.73       65.91      9.86 o
  -6   5  13       12.77       15.12      5.23 o
  -5   5  13      164.77      168.52     22.83 o
  -4   5  13      229.73      231.70      9.42 o
  -3   5  13      613.03      592.53     31.20 o
  -2   5  13        2.64       -0.93      8.01 o
  -1   5  13      313.86      299.79     25.57 o
   0   5  13      232.61      253.62     12.62 o
   1   5  13        8.52        9.08      2.89 o
   2   5  13        0.77        3.99      3.88 o
   3   5  13      172.51      167.67      7.58 o
   4   5  13       17.67       44.89     10.30 o
   5   5  13      223.21      206.04     15.24 o
  -7   6  13       11.44        7.91      8.77 o
  -6   6  13      106.84       98.68     14.91 o
  -5   6  13       90.36       78.17     15.06 o
  -4   6  13       25.58       23.40      4.60 o
  -3   6  13      386.65      394.07     19.29 o
  -2   6  13        3.40        0.52      6.10 o
  -1   6  13       74.59       57.81     10.57 o
   0   6  13        9.11       14.72      3.27 o
   1   6  13      184.27      189.70     11.82 o
   2   6  13        3.54        5.36      1.80 o
   3   6  13        7.22       14.03      4.47 o
   4   6  13       22.09        9.09     12.65 o
  -7   7  13      110.00       98.94     12.92 o
  -6   7  13       68.44       67.50      8.90 o
  -5   7  13       67.37       76.78      8.55 o
  -4   7  13       26.46       21.99     10.72 o
  -3   7  13      439.89      445.45     13.86 o
  -2   7  13      396.46      379.41     11.70 o
  -1   7  13       13.10       12.23      4.06 o
   0   7  13      715.97      742.98     19.41 o
   1   7  13       34.31       20.36      5.51 o
   2   7  13      103.56      116.95      9.97 o
   3   7  13       19.64       27.88      8.19 o
   4   7  13       27.89       30.36     17.03 o
  -7   8  13      177.12      188.73     24.11 o
  -6   8  13        2.91       -5.73     14.59 o
  -5   8  13       12.27       20.92      8.01 o
  -4   8  13      623.65      642.25     20.07 o
  -3   8  13       30.11       23.87      4.47 o
  -2   8  13     1423.59     1555.82     71.41 o
  -1   8  13       16.26       20.75      3.72 o
   0   8  13      334.08      352.90     10.89 o
   1   8  13        1.31       -2.58      5.75 o
   2   8  13       20.11       14.82      3.39 o
   3   8  13       17.15        9.80      4.98 o
   4   8  13      569.03      606.67     35.98 o
  -6   9  13       93.98      108.54     20.84 o
  -5   9  13        1.53       13.62      9.30 o
  -4   9  13       63.90       55.70     17.80 o
  -3   9  13      297.51      313.25     18.04 o
  -2   9  13       18.89       20.73      4.99 o
  -1   9  13        5.58        0.11      8.57 o
   0   9  13        1.07        6.65      4.60 o
   1   9  13        7.34        1.02      7.98 o
   2   9  13        4.81       -0.43      5.75 o
   3   9  13        9.42        2.97     21.79 o
   4   9  13       75.93       95.73     19.11 o
  -6  10  13      244.26      258.83     14.94 o
  -5  10  13      175.50      178.01     12.78 o
  -4  10  13      383.34      382.17     42.12 o
  -3  10  13       54.52       38.96      5.23 o
  -2  10  13        0.11       -0.34     10.27 o
  -1  10  13       18.47       27.87      5.70 o
   0  10  13        1.93        2.30      3.60 o
   1  10  13      129.41      140.64      7.01 o
   2  10  13       94.77       74.57      6.39 o
   3  10  13      173.43      174.96     12.24 o
  -5  11  13      295.76      303.16     14.76 o
  -4  11  13        4.08       -1.52      6.82 o
  -3  11  13      189.87      196.43     18.55 o
  -2  11  13        8.06        2.49      6.37 o
  -1  11  13      205.12      191.77      8.75 o
   0  11  13       10.25        9.36      4.31 o
   1  11  13       30.72       35.65      5.75 o
   2  11  13       11.53       21.52      6.31 o
   3  11  13      109.74      116.49     13.69 o
  -5  12  13       40.61       31.04      7.72 o
  -4  12  13      356.80      371.20     13.95 o
  -3  12  13      158.44      170.13     15.06 o
  -2  12  13       86.94       85.00      6.81 o
  -1  12  13       20.66       12.72      4.56 o
   0  12  13       76.71       62.67      5.60 o
   1  12  13       51.05       44.63      5.93 o
   2  12  13      100.16       91.39      9.97 o
  -4  13  13      212.31      214.91     13.93 o
  -3  13  13      179.47      166.92     11.51 o
  -2  13  13        0.00       -4.88      4.88 o
  -1  13  13      135.24      133.48      7.83 o
   0  13  13       81.61       79.13      8.06 o
   1  13  13        0.14        3.93      6.36 o
  -3  14  13       18.76       17.80      6.24 o
  -2  14  13       85.86       83.43      8.16 o
  -1  14  13       81.90       68.59      9.62 o
   0  14  13       51.43       69.02      8.07 o
  -7   0  14      332.05      300.36     22.03 o
  -6   0  14       51.63       46.20     12.50 o
  -5   0  14      180.71      191.77     10.12 o
  -4   0  14     1152.32     1164.06     47.93 o
  -3   0  14       85.54       66.32      7.44 o
  -2   0  14       17.39       17.33      5.54 o
  -1   0  14        2.13       -6.19      6.19 o
   1   0  14      221.79      226.66     26.43 o
   2   0  14      134.14      132.95      7.98 o
   3   0  14      323.73      364.60     23.10 o
   4   0  14        4.94       29.05     10.78 o
  -7   1  14       28.99       24.97      9.36 o
  -6   1  14       16.74       36.76      9.03 o
  -5   1  14      104.70       93.17      5.85 o
  -4   1  14      330.17      306.28     11.09 o
  -3   1  14       14.55       -4.79     15.48 o
  -2   1  14      227.40      217.73      8.36 o
  -1   1  14      148.88      127.34     17.68 o
   1   1  14      116.77      120.23      8.84 o
   2   1  14      217.34      232.18      8.94 o
   3   1  14        0.20        2.05      8.43 o
   4   1  14       13.13       13.89      8.04 o
  -6   2  14       21.40       39.74      9.70 o
  -5   2  14      238.75      242.92     11.61 o
  -4   2  14       78.68       66.32      4.71 o
  -3   2  14      128.67      139.35      9.47 o
  -2   2  14      123.20      140.74      7.38 o
  -1   2  14      203.54      208.99     11.21 o
   0   2  14        7.23        2.12     13.25 o
   1   2  14       65.12       42.28      6.98 o
   2   2  14      122.33      147.15     17.59 o
   3   2  14        5.37       21.36      9.02 o
   4   2  14       70.76       59.93      9.88 o
  -6   3  14      436.79      437.46     51.98 o
  -5   3  14      397.98      391.48     12.87 o
  -4   3  14      155.81      150.30      6.86 o
  -3   3  14        0.60       -1.53      4.54 o
  -2   3  14       52.05       44.33      6.25 o
  -1   3  14       20.47       16.03      4.03 o
   0   3  14        0.69        0.09      9.41 o
   1   3  14      225.00      165.04     10.42 o
   2   3  14      337.65      339.49     11.45 o
   3   3  14       19.98        2.98      8.99 o
   4   3  14      153.80      154.85     18.22 o
  -5   4  14       71.11       65.61      8.28 o
  -4   4  14       18.23       14.28      4.89 o
  -3   4  14       40.62       30.96      8.60 o
  -2   4  14       13.57       20.66      4.58 o
  -1   4  14        0.06        3.04      4.13 o
   0   4  14       44.51       38.34     10.63 o
   1   4  14       42.57       37.70      9.15 o
   2   4  14      110.90      125.28      9.20 o
   3   4  14       53.44       57.42      8.68 o
  -6   5  14      106.68       88.18      9.90 o
  -5   5  14      316.09      305.97     28.13 o
  -4   5  14      355.40      315.38     21.40 o
  -3   5  14      155.80      135.58      8.42 o
  -2   5  14      127.09      130.52     12.95 o
  -1   5  14      588.68      620.71     18.24 o
   0   5  14       31.84       26.24      5.89 o
   1   5  14        7.94        6.49      5.21 o
   2   5  14       46.81       59.51     14.26 o
   3   5  14        0.71       -0.34      5.53 o
  -6   6  14       55.74       38.69      8.80 o
  -5   6  14      277.83      294.55     37.51 o
  -4   6  14       49.83       45.26      7.03 o
  -3   6  14       59.93       54.79      7.08 o
  -2   6  14      313.34      310.30     25.09 o
  -1   6  14       35.50       45.12      5.09 o
   0   6  14       21.61       21.40      3.60 o
   1   6  14      151.21      144.58      9.67 o
   2   6  14        7.85       11.69      6.58 o
   3   6  14      477.11      484.12     29.36 o
  -4   7  14      237.47      266.67     25.54 o
  -3   7  14        5.60       -2.34     16.73 o
  -2   7  14       40.86       39.25      5.73 o
  -1   7  14       97.94       95.80      6.57 o
   0   7  14      198.25      193.39     10.42 o
   1   7  14       28.71       25.25      3.96 o
   2   7  14      201.62      202.46     11.22 o
   3   7  14       29.09       36.17     10.81 o
  -5   8  14       49.87       53.35     10.40 o
  -4   8  14       51.02       52.51     19.11 o
  -3   8  14       84.31       78.17     10.57 o
  -2   8  14       60.24       74.36      7.08 o
  -1   8  14        5.15       13.41      5.78 o
   0   8  14       37.78       54.14     16.76 o
   1   8  14       79.29       69.29      5.16 o
   2   8  14        0.78        5.41      8.31 o
  -5   9  14       50.45       43.12     12.23 o
  -4   9  14      184.76      138.96      9.94 o
  -3   9  14       67.40       57.28      8.03 o
  -2   9  14      214.45      194.87      8.76 o
  -1   9  14       97.46       73.10      5.96 o
   0   9  14       16.33        7.63     10.69 o
   1   9  14       90.45       83.82      8.57 o
   2   9  14      196.55      173.65     12.50 o
  -4  10  14       12.55        3.32      6.80 o
  -3  10  14      248.46      261.77     12.12 o
  -2  10  14       10.48       -6.31      6.31 o
  -1  10  14       11.59       -5.42      5.42 o
   0  10  14       21.71       19.68     20.39 o
   1  10  14      387.45      397.81     27.95 o
  -3  11  14       13.53       21.74      6.13 o
  -2  11  14      177.15      159.14      8.63 o
  -1  11  14        0.92       11.18      7.62 o
   0  11  14        9.60        0.57     12.26 o
  -5   1  15       57.39       67.60     10.69 o
  -4   1  15        5.10        9.11      4.78 o
  -3   1  15       70.17       54.42      6.11 o
  -2   1  15       30.39       18.99      5.91 o
  -1   1  15      243.53      233.73     20.09 o
   1   1  15       79.26       82.39     17.03 o
   2   1  15        2.07       18.75      8.38 o
  -5   2  15      126.53      104.85     11.73 o
  -4   2  15      574.22      619.92     45.78 o
  -3   2  15      273.77      236.30     11.36 o
  -2   2  15        7.35       10.78      8.34 o
  -1   2  15       11.97       14.92      4.30 o
   0   2  15       61.50       53.52      7.18 o
   1   2  15       51.99       12.85     42.63 o
   2   2  15       31.10       39.22     13.63 o
  -5   3  15      214.53      219.58     25.36 o
  -4   3  15       23.27       24.98     14.85 o
  -3   3  15       37.02       21.75      5.75 o
  -2   3  15      169.17      120.84     11.34 o
  -1   3  15      177.01      157.65     10.09 o
   0   3  15       16.59       12.73      5.63 o
   1   3  15        3.46       -6.22      8.04 o
   2   3  15        1.94        4.55      8.37 o
  -5   4  15       37.52       26.26     16.02 o
  -4   4  15       87.79       81.19      8.88 o
  -3   4  15        0.19       -5.62      5.78 o
  -2   4  15      212.46      223.95     18.63 o
  -1   4  15      101.67      111.98      8.17 o
   0   4  15      235.82      215.95      9.38 o
   1   4  15        0.73       -5.22     10.21 o
  -4   5  15       27.50       20.37      7.69 o
  -3   5  15       44.91       47.92      7.71 o
  -2   5  15       75.18       82.32     14.14 o
  -1   5  15       95.27       78.17      7.60 o
   0   5  15        0.46        5.36      5.03 o
   1   5  15      117.24      104.48      9.68 o
  -4   6  15       23.61       23.52     10.00 o
  -3   6  15        5.40       17.38      7.44 o
  -2   6  15        2.13        2.21      5.55 o
  -1   6  15        2.15       -2.59      4.72 o
   0   6  15      122.08      106.73      6.66 o
   1   6  15       17.82       13.58      5.90 o
  -3   7  15      106.36       93.72      8.70 o
  -2   7  15      305.75      269.08     11.97 o
  -1   7  15      299.38      254.57     11.38 o
   0   7  15        0.18        7.43      4.86 o
  -2   8  15      171.33      148.30     10.10 o
  -1   8  15       13.84       16.82      7.35 o
 
